# Supplementary material for: 2-(4-Fluoro­phen­yl)-3-methyl-1H-indole
Source: Acta Crystallogr Sect E Struct Rep Online. 2011 Jun 11;67(Pt 7):o1606. doi: 10.1107/S1600536811021325 (PMC3151858; doi:10.1107/S1600536811021325)
Supplement: Supplementary file 1 [file e-67-o1606-sup1.cif]

##############################################################################
#                                                                            #
# This CIF contains the data in a paper accepted for publication in          #
# Acta Crystallographica Section E. It conforms to the requirements of       #
# Notes for Authors for Acta Crystallographica Section E, and has been       #
# peer reviewed under the auspices of the IUCr Commission on Journals.       #
#                                                                            #
# Full details of the Crystallographic Information File format               #
# are given in the paper "The Crystallographic Information File (CIF):       #
# a New Standard Archive File for Crystallography" by S. R. Hall, F. H.      #
# Allen and I. D. Brown [Acta Cryst. (1991), A47, 655-685].                  #
#                                                                            #
# The current version of the core CIF dictionary is obtainable from          #
# ftp://ftp.iucr.org/pub/cif_core.dic.                                       #
#                                                                            #
# Software is freely available for graphical display of the structure(s)     #
# in this CIF. For information consult the CIF software page                 #
# http://www.iucr.org/resources/cif/software.                                #
#                                                                            #
# This file may be used for bona fide research purposes within the           #
# scientific community so long as proper attribution is given to the journal # 
# article from which it was obtained.                                        #
#                                                                            #
##############################################################################
data_global
_audit_creation_method     'from SHELXTL,  publCIF and IUCr SHELXL97-template'
_journal_data_validation_number     ?
_journal_date_recd_electronic     2011-05-27
_journal_date_accepted     2011-06-02
_journal_name_full     'Acta Crystallographica, Section E'
_journal_year     2011
_journal_volume     67
_journal_issue      7
_journal_page_first     o1606
_journal_page_last     o1606
_journal_paper_category     QO
_journal_coeditor_code     SI2359
_publ_contact_author_name     'Alexandra M. Z. Slawin'
_publ_contact_author_address
;
School of Chemistry
University of St Andrews
Fife KY16 9ST
UK
;
_publ_contact_author_email     'amzs@st-andrews.ac.uk'
_publ_contact_author_fax     '44-1334-463384'
_publ_contact_author_phone     '44-1334-467280'
_publ_section_title
;
2-(4-Fluorophenyl)-3-methyl-1<i>H</i>-indole
;
loop_
    _publ_author_name
    _publ_author_footnote
    _publ_author_address
    'Cordes, David B.' .
;
School of Chemistry
University of St Andrews
Fife KY16 9ST
Scotland
;
    'Hua, Guoxiong' .
;
School of Chemistry
University of St Andrews
Fife KY16 9ST
Scotland
;
    'Slawin, Alexandra M. Z.' .
;
School of Chemistry
University of St Andrews
Fife KY16 9ST
Scotland
;
    'Woollins, J. Derek' .
;
School of Chemistry
University of St Andrews
Fife KY16 9ST
Scotland
;
data_I
_chemical_name_systematic
;
2-(4-Fluorophenyl)-3-methyl-1<i>H</i>-indole
;
_chemical_name_common     ?
_chemical_formula_moiety     'C15 H12 F N'
_chemical_formula_sum     'C15 H12 F N'
_chemical_formula_iupac     'C15 H12 F N'
_chemical_formula_weight     225.26
_chemical_melting_point     ?
_symmetry_cell_setting     monoclinic
_symmetry_space_group_name_H-M     'P 21/c'
_symmetry_space_group_name_Hall     '-P 2ybc'
loop_
    _symmetry_equiv_pos_as_xyz
    'x, y, z'
    '-x, y+1/2, -z+1/2'
    '-x, -y, -z'
    'x, -y-1/2, z-1/2'
_cell_length_a     7.790(3)
_cell_length_b     17.125(6)
_cell_length_c     8.811(4)
_cell_angle_alpha     90.00
_cell_angle_beta     110.274(9)
_cell_angle_gamma     90.00
_cell_volume     1102.7(8)
_cell_formula_units_Z     4
_cell_measurement_reflns_used     3217
_cell_measurement_theta_min     2.4
_cell_measurement_theta_max     28.3
_cell_measurement_temperature     93(2)
_exptl_crystal_description     Platelet
_exptl_crystal_colour     Colorless
_exptl_crystal_size_max     0.25
_exptl_crystal_size_mid     0.20
_exptl_crystal_size_min     0.15
_exptl_crystal_density_diffrn     1.357
_exptl_crystal_density_meas     ?
_exptl_crystal_density_method     'not measured'
_exptl_crystal_F_000     472
_exptl_absorpt_coefficient_mu     0.091
_exptl_absorpt_correction_type     multi-scan
_exptl_absorpt_process_details     '(CrystalClear; Rigaku, 2010)'
_exptl_absorpt_correction_T_min     0.706
_exptl_absorpt_correction_T_max     1.000
_exptl_special_details
;
;
_diffrn_ambient_temperature     93(2)
_diffrn_radiation_type     MoK\a
_diffrn_radiation_wavelength     0.71073
_diffrn_radiation_source     'rotating anode'
_diffrn_radiation_monochromator     confocal
_diffrn_measurement_device_type     'Rigaku Mercury CCD'
_diffrn_measurement_method     '\w and \f'
_diffrn_detector_area_resol_mean     14.7059
_diffrn_reflns_number     7380
_diffrn_reflns_av_R_equivalents     0.0487
_diffrn_reflns_av_sigmaI/netI     0.0524
_diffrn_reflns_theta_min     2.38
_diffrn_reflns_theta_max     28.67
_diffrn_reflns_theta_full     25.00
_diffrn_measured_fraction_theta_max     0.831
_diffrn_measured_fraction_theta_full     0.998
_diffrn_reflns_limit_h_min     -9
_diffrn_reflns_limit_h_max     9
_diffrn_reflns_limit_k_min     -16
_diffrn_reflns_limit_k_max     23
_diffrn_reflns_limit_l_min     -11
_diffrn_reflns_limit_l_max     10
_diffrn_standards_number     ?
_diffrn_standards_interval_count     ?
_diffrn_standards_interval_time     ?
_diffrn_standards_decay_%     ?
_refine_special_details
;
Refinement of <i>F</i>^2^ against ALL reflections. The weighted <i>R</i>-factor
<i>wR</i> and goodness of fit <i>S</i> are based on <i>F</i>^2^, conventional
<i>R</i>-factors <i>R</i> are based on <i>F</i>, with <i>F</i> set to zero for
negative <i>F</i>^2^. The threshold expression of <i>F</i>^2^ >
\s(<i>F</i>^2^) is used only for calculating <i>R</i>-factors(gt) <i>etc</i>.
and is not relevant to the choice of reflections for refinement.
<i>R</i>-factors based on <i>F</i>^2^ are statistically about twice as large
as those based on <i>F</i>, and <i>R</i>- factors based on ALL data will be
even larger. A distance restraint was applied to the N---H bond.
;
_reflns_number_total     2361
_reflns_number_gt     1703
_reflns_threshold_expression     I>2\s(I)
_refine_ls_structure_factor_coef     Fsqd
_refine_ls_matrix_type     full
_refine_ls_R_factor_all     0.0863
_refine_ls_R_factor_gt     0.0650
_refine_ls_wR_factor_gt     0.1704
_refine_ls_wR_factor_ref     0.1947
_refine_ls_goodness_of_fit_ref     1.074
_refine_ls_restrained_S_all     1.074
_refine_ls_number_reflns     2361
_refine_ls_number_parameters     160
_refine_ls_number_restraints     1
_refine_ls_hydrogen_treatment     mixed
_refine_ls_weighting_scheme     calc
_refine_ls_weighting_details
         'calc w=1/[\s^2^(Fo^2^)+(0.1147P)^2^+0.0000P] where P=(Fo^2^+2Fc^2^)/3'
_atom_sites_solution_hydrogens     geom
_atom_sites_solution_primary     direct
_atom_sites_solution_secondary     difmap
_refine_ls_shift/su_max     0.000
_refine_ls_shift/su_mean     0.000
_refine_diff_density_max     0.312
_refine_diff_density_min     -0.212
_refine_ls_extinction_method     'SHELXTL (Sheldrick, 2008)'
_refine_ls_extinction_coef     0.052(13)
_refine_ls_extinction_expression
                                  'Fc^*^=kFc[1+0.001xFc^2^\l^3^/sin(2\q)]^-1/4^'
loop_
    _atom_type_symbol
    _atom_type_description
    _atom_type_scat_dispersion_real
    _atom_type_scat_dispersion_imag
    _atom_type_scat_source
    'C' 'C' 0.0033 0.0016
                         'International Tables Vol C Tables 4.2.6.8 and 6.1.1.4'
    'H' 'H' 0.0000 0.0000
                         'International Tables Vol C Tables 4.2.6.8 and 6.1.1.4'
    'N' 'N' 0.0061 0.0033
                         'International Tables Vol C Tables 4.2.6.8 and 6.1.1.4'
    'F' 'F' 0.0171 0.0103
                         'International Tables Vol C Tables 4.2.6.8 and 6.1.1.4'
_computing_data_collection     'CrystalClear (Rigaku, 2010)'
_computing_cell_refinement     'CrystalClear (Rigaku, 2010)'
_computing_data_reduction     'CrystalClear (Rigaku, 2010)'
_computing_structure_solution     'SHELXTL (Sheldrick, 2008)'
_computing_structure_refinement     'SHELXTL (Sheldrick, 2008)'
_computing_molecular_graphics     'SHELXTL (Sheldrick, 2008)'
_computing_publication_material     'SHELXTL (Sheldrick, 2008)'
loop_
    _atom_site_type_symbol
    _atom_site_label
    _atom_site_fract_x
    _atom_site_fract_y
    _atom_site_fract_z
    _atom_site_U_iso_or_equiv
    _atom_site_adp_type
    _atom_site_calc_flag
    _atom_site_refinement_flags
    _atom_site_occupancy
    _atom_site_symmetry_multiplicity
    _atom_site_disorder_assembly
    _atom_site_disorder_group
    F F1 0.44463(18) 0.36586(7) 0.14270(16) 0.0629(5) Uani d . 1 1 . .
    N N1 -0.1358(2) 0.33607(9) 0.5104(2) 0.0416(5) Uani d D 1 1 . .
    H H1 -0.190(3) 0.3064(13) 0.416(2) 0.070(7) Uiso d D 1 1 . .
    C C1 0.0281(2) 0.37720(10) 0.5467(2) 0.0373(5) Uani d . 1 1 . .
    C C2 0.0708(2) 0.41011(10) 0.6983(2) 0.0392(5) Uani d . 1 1 . .
    C C3 -0.0707(2) 0.38743(10) 0.7584(2) 0.0386(5) Uani d . 1 1 . .
    C C4 -0.1007(3) 0.40028(10) 0.9045(2) 0.0427(5) Uani d . 1 1 . .
    H H4 -0.0164 0.4305 0.9878 0.051 Uiso calc R 1 1 . .
    C C5 -0.2529(3) 0.36883(11) 0.9262(2) 0.0456(5) Uani d . 1 1 . .
    H H5 -0.2725 0.3767 1.0256 0.055 Uiso calc R 1 1 . .
    C C6 -0.3796(3) 0.32527(11) 0.8028(2) 0.0470(5) Uani d . 1 1 . .
    H H6 -0.4854 0.3053 0.8195 0.056 Uiso calc R 1 1 . .
    C C7 -0.3545(2) 0.31077(11) 0.6581(2) 0.0445(5) Uani d . 1 1 . .
    H H7 -0.4404 0.2809 0.5754 0.053 Uiso calc R 1 1 . .
    C C8 -0.1987(2) 0.34150(10) 0.6377(2) 0.0392(5) Uani d . 1 1 . .
    C C9 0.2314(3) 0.46041(11) 0.7870(2) 0.0466(5) Uani d . 1 1 . .
    H H9A 0.3395 0.4421 0.7648 0.070 Uiso calc R 1 1 . .
    H H9B 0.2545 0.4574 0.9034 0.070 Uiso calc R 1 1 . .
    H H9C 0.2052 0.5146 0.7507 0.070 Uiso calc R 1 1 . .
    C C10 0.1309(2) 0.37612(10) 0.4355(2) 0.0379(5) Uani d . 1 1 . .
    C C11 0.1282(2) 0.30989(11) 0.3413(2) 0.0420(5) Uani d . 1 1 . .
    H H11 0.0543 0.2665 0.3462 0.050 Uiso calc R 1 1 . .
    C C12 0.2309(2) 0.30642(11) 0.2413(2) 0.0456(5) Uani d . 1 1 . .
    H H12 0.2274 0.2616 0.1766 0.055 Uiso calc R 1 1 . .
    C C13 0.3388(3) 0.36986(12) 0.2380(2) 0.0459(5) Uani d . 1 1 . .
    C C14 0.3432(3) 0.43669(11) 0.3255(2) 0.0446(5) Uani d . 1 1 . .
    H H14 0.4166 0.4799 0.3188 0.054 Uiso calc R 1 1 . .
    C C15 0.2382(2) 0.43944(10) 0.4235(2) 0.0415(5) Uani d . 1 1 . .
    H H15 0.2390 0.4854 0.4840 0.050 Uiso calc R 1 1 . .
loop_
    _atom_site_aniso_label
    _atom_site_aniso_U_11
    _atom_site_aniso_U_22
    _atom_site_aniso_U_33
    _atom_site_aniso_U_12
    _atom_site_aniso_U_13
    _atom_site_aniso_U_23
    F1 0.0641(9) 0.0696(9) 0.0655(9) 0.0056(7) 0.0357(7) 0.0017(7)
    N1 0.0344(9) 0.0434(9) 0.0440(10) -0.0072(6) 0.0099(7) -0.0019(8)
    C1 0.0319(9) 0.0299(8) 0.0474(11) -0.0007(7) 0.0101(8) 0.0018(8)
    C2 0.0325(9) 0.0340(10) 0.0482(11) 0.0003(7) 0.0104(8) 0.0014(8)
    C3 0.0349(9) 0.0319(9) 0.0461(11) 0.0048(7) 0.0104(8) 0.0052(8)
    C4 0.0434(11) 0.0340(10) 0.0484(12) 0.0027(8) 0.0128(9) 0.0020(9)
    C5 0.0476(12) 0.0420(11) 0.0487(12) 0.0023(8) 0.0183(10) 0.0052(9)
    C6 0.0396(11) 0.0448(11) 0.0579(13) 0.0000(8) 0.0187(9) 0.0100(10)
    C7 0.0363(10) 0.0451(11) 0.0479(12) -0.0021(8) 0.0093(9) 0.0062(9)
    C8 0.0322(9) 0.0367(10) 0.0453(11) 0.0011(7) 0.0091(8) 0.0038(9)
    C9 0.0388(10) 0.0448(11) 0.0523(12) -0.0058(8) 0.0107(9) -0.0037(10)
    C10 0.0315(9) 0.0369(10) 0.0412(11) 0.0024(7) 0.0071(8) 0.0024(8)
    C11 0.0378(10) 0.0382(10) 0.0450(11) -0.0014(7) 0.0080(8) 0.0001(9)
    C12 0.0424(11) 0.0450(12) 0.0444(12) 0.0038(8) 0.0085(9) -0.0039(9)
    C13 0.0397(11) 0.0548(12) 0.0440(11) 0.0073(9) 0.0156(9) 0.0043(10)
    C14 0.0371(10) 0.0420(11) 0.0533(12) 0.0007(8) 0.0139(9) 0.0079(9)
    C15 0.0353(10) 0.0356(10) 0.0504(11) 0.0021(7) 0.0106(8) 0.0006(9)
_geom_special_details
;
All e.s.d.'s (except the e.s.d. in the dihedral angle between two l.s. planes)
are estimated using the full covariance matrix. The cell e.s.d.'s are taken
into account individually in the estimation of e.s.d.'s in distances, angles
and torsion angles; correlations between e.s.d.'s in cell parameters are only
used when they are defined by crystal symmetry. An approximate (isotropic)
treatment of cell e.s.d.'s is used for estimating e.s.d.'s involving l.s.
planes.
;
loop_
    _geom_bond_atom_site_label_1
    _geom_bond_atom_site_label_2
    _geom_bond_site_symmetry_2
    _geom_bond_distance
    _geom_bond_publ_flag
    F1 C13 . 1.367(2) ?
    N1 C8 . 1.374(2) ?
    N1 C1 . 1.395(2) ?
    N1 H1 . 0.944(16) ?
    C1 C2 . 1.380(3) ?
    C1 C10 . 1.465(3) ?
    C2 C3 . 1.432(2) ?
    C2 C9 . 1.497(3) ?
    C3 C4 . 1.403(3) ?
    C3 C8 . 1.417(3) ?
    C4 C5 . 1.375(3) ?
    C4 H4 . 0.9500 ?
    C5 C6 . 1.403(3) ?
    C5 H5 . 0.9500 ?
    C6 C7 . 1.378(3) ?
    C6 H6 . 0.9500 ?
    C7 C8 . 1.391(3) ?
    C7 H7 . 0.9500 ?
    C9 H9A . 0.9800 ?
    C9 H9B . 0.9800 ?
    C9 H9C . 0.9800 ?
    C10 C15 . 1.395(3) ?
    C10 C11 . 1.402(3) ?
    C11 C12 . 1.382(3) ?
    C11 H11 . 0.9500 ?
    C12 C13 . 1.380(3) ?
    C12 H12 . 0.9500 ?
    C13 C14 . 1.374(3) ?
    C14 C15 . 1.381(3) ?
    C14 H14 . 0.9500 ?
    C15 H15 . 0.9500 ?
loop_
    _geom_angle_atom_site_label_1
    _geom_angle_atom_site_label_2
    _geom_angle_atom_site_label_3
    _geom_angle_site_symmetry_1
    _geom_angle_site_symmetry_3
    _geom_angle
    _geom_angle_publ_flag
    C8 N1 C1 . . 109.61(16) ?
    C8 N1 H1 . . 125.6(14) ?
    C1 N1 H1 . . 124.7(14) ?
    C2 C1 N1 . . 108.81(16) ?
    C2 C1 C10 . . 130.42(16) ?
    N1 C1 C10 . . 120.63(17) ?
    C1 C2 C3 . . 106.81(16) ?
    C1 C2 C9 . . 128.14(17) ?
    C3 C2 C9 . . 125.05(17) ?
    C4 C3 C8 . . 118.57(17) ?
    C4 C3 C2 . . 133.71(18) ?
    C8 C3 C2 . . 107.71(17) ?
    C5 C4 C3 . . 119.44(18) ?
    C5 C4 H4 . . 120.3 ?
    C3 C4 H4 . . 120.3 ?
    C4 C5 C6 . . 120.67(18) ?
    C4 C5 H5 . . 119.7 ?
    C6 C5 H5 . . 119.7 ?
    C7 C6 C5 . . 121.69(18) ?
    C7 C6 H6 . . 119.2 ?
    C5 C6 H6 . . 119.2 ?
    C6 C7 C8 . . 117.49(18) ?
    C6 C7 H7 . . 121.3 ?
    C8 C7 H7 . . 121.3 ?
    N1 C8 C7 . . 130.84(17) ?
    N1 C8 C3 . . 107.05(16) ?
    C7 C8 C3 . . 122.10(18) ?
    C2 C9 H9A . . 109.5 ?
    C2 C9 H9B . . 109.5 ?
    H9A C9 H9B . . 109.5 ?
    C2 C9 H9C . . 109.5 ?
    H9A C9 H9C . . 109.5 ?
    H9B C9 H9C . . 109.5 ?
    C15 C10 C11 . . 118.04(17) ?
    C15 C10 C1 . . 121.45(16) ?
    C11 C10 C1 . . 120.48(16) ?
    C12 C11 C10 . . 121.30(17) ?
    C12 C11 H11 . . 119.3 ?
    C10 C11 H11 . . 119.3 ?
    C13 C12 C11 . . 118.10(18) ?
    C13 C12 H12 . . 120.9 ?
    C11 C12 H12 . . 120.9 ?
    F1 C13 C14 . . 118.92(17) ?
    F1 C13 C12 . . 118.33(17) ?
    C14 C13 C12 . . 122.75(19) ?
    C13 C14 C15 . . 118.33(18) ?
    C13 C14 H14 . . 120.8 ?
    C15 C14 H14 . . 120.8 ?
    C14 C15 C10 . . 121.43(18) ?
    C14 C15 H15 . . 119.3 ?
    C10 C15 H15 . . 119.3 ?
loop_
    _geom_torsion_atom_site_label_1
    _geom_torsion_atom_site_label_2
    _geom_torsion_atom_site_label_3
    _geom_torsion_atom_site_label_4
    _geom_torsion_site_symmetry_1
    _geom_torsion_site_symmetry_2
    _geom_torsion_site_symmetry_3
    _geom_torsion_site_symmetry_4
    _geom_torsion
    _geom_torsion_publ_flag
    C8 N1 C1 C2 . . . . -0.5(2) ?
    C8 N1 C1 C10 . . . . 175.64(15) ?
    N1 C1 C2 C3 . . . . 0.9(2) ?
    C10 C1 C2 C3 . . . . -174.81(17) ?
    N1 C1 C2 C9 . . . . -178.84(17) ?
    C10 C1 C2 C9 . . . . 5.5(3) ?
    C1 C2 C3 C4 . . . . 177.78(19) ?
    C9 C2 C3 C4 . . . . -2.5(3) ?
    C1 C2 C3 C8 . . . . -0.9(2) ?
    C9 C2 C3 C8 . . . . 178.83(16) ?
    C8 C3 C4 C5 . . . . -0.6(3) ?
    C2 C3 C4 C5 . . . . -179.09(18) ?
    C3 C4 C5 C6 . . . . -1.1(3) ?
    C4 C5 C6 C7 . . . . 1.6(3) ?
    C5 C6 C7 C8 . . . . -0.5(3) ?
    C1 N1 C8 C7 . . . . 179.89(19) ?
    C1 N1 C8 C3 . . . . 0.0(2) ?
    C6 C7 C8 N1 . . . . 178.87(18) ?
    C6 C7 C8 C3 . . . . -1.2(3) ?
    C4 C3 C8 N1 . . . . -178.33(15) ?
    C2 C3 C8 N1 . . . . 0.56(19) ?
    C4 C3 C8 C7 . . . . 1.7(3) ?
    C2 C3 C8 C7 . . . . -179.37(16) ?
    C2 C1 C10 C15 . . . . -35.0(3) ?
    N1 C1 C10 C15 . . . . 149.74(17) ?
    C2 C1 C10 C11 . . . . 143.0(2) ?
    N1 C1 C10 C11 . . . . -32.2(2) ?
    C15 C10 C11 C12 . . . . 1.1(3) ?
    C1 C10 C11 C12 . . . . -176.98(16) ?
    C10 C11 C12 C13 . . . . 0.8(3) ?
    C11 C12 C13 F1 . . . . 178.20(17) ?
    C11 C12 C13 C14 . . . . -2.2(3) ?
    F1 C13 C14 C15 . . . . -178.86(16) ?
    C12 C13 C14 C15 . . . . 1.5(3) ?
    C13 C14 C15 C10 . . . . 0.5(3) ?
    C11 C10 C15 C14 . . . . -1.8(3) ?
    C1 C10 C15 C14 . . . . 176.27(17) ?
loop_
    _geom_hbond_atom_site_label_D
    _geom_hbond_atom_site_label_H
    _geom_hbond_atom_site_label_A
    _geom_hbond_site_symmetry_A
    _geom_hbond_distance_DH
    _geom_hbond_distance_HA
    _geom_hbond_distance_DA
    _geom_hbond_angle_DHA
    N1 H1 Cg 4_565 0.944(16) 2.99(2) 3.791(2) 143.4(16)
_iucr_refine_instructions_details
;
TITL hua161 in P2(1)/c
CELL 0.71073   7.7904  17.1250   8.8112  90.000 110.274  90.000
ZERR    4.00   0.0033   0.0060   0.0036   0.000   0.009   0.000
LATT  1
SYMM -X, 0.5+Y, 0.5-Z
SFAC C H N F
UNIT 60 48 4 4
TEMP -180
ACTA 50
L.S. 4
BOND $H
DFIX 0.98 N1 H1A
HTAB
FMAP 2
PLAN 5
CONF
WGHT    0.114700
EXTI    0.052326
FVAR       0.61861
F1    4    0.444634    0.365856    0.142696    11.00000    0.06409    0.06960 =
         0.06548    0.00166    0.03566    0.00558
N1    3   -0.135788    0.336072    0.510405    11.00000    0.03443    0.04342 =
         0.04401   -0.00186    0.00991   -0.00718
H1    2   -0.190046    0.306367    0.415590    11.00000    0.06977
C1    1    0.028064    0.377203    0.546675    11.00000    0.03187    0.02988 =
         0.04737    0.00180    0.01006   -0.00072
C2    1    0.070759    0.410113    0.698308    11.00000    0.03253    0.03402 =
         0.04818    0.00143    0.01043    0.00028
C3    1   -0.070696    0.387426    0.758448    11.00000    0.03486    0.03191 =
         0.04611    0.00523    0.01040    0.00478
C4    1   -0.100651    0.400277    0.904526    11.00000    0.04341    0.03404 =
         0.04836    0.00195    0.01280    0.00265
AFIX  43
H4    2   -0.016429    0.430458    0.987812    11.00000   -1.20000
AFIX   0
C5    1   -0.252909    0.368829    0.926153    11.00000    0.04757    0.04197 =
         0.04867    0.00520    0.01831    0.00234
AFIX  43
H5    2   -0.272539    0.376671    1.025625    11.00000   -1.20000
AFIX   0
C6    1   -0.379592    0.325273    0.802807    11.00000    0.03962    0.04479 =
         0.05791    0.01004    0.01873   -0.00001
AFIX  43
H6    2   -0.485411    0.305265    0.819481    11.00000   -1.20000
AFIX   0
C7    1   -0.354483    0.310771    0.658134    11.00000    0.03634    0.04514 =
         0.04794    0.00623    0.00933   -0.00209
AFIX  43
H7    2   -0.440375    0.280907    0.575419    11.00000   -1.20000
AFIX   0
C8    1   -0.198658    0.341497    0.637737    11.00000    0.03223    0.03670 =
         0.04530    0.00381    0.00910    0.00109
C9    1    0.231351    0.460408    0.786962    11.00000    0.03876    0.04483 =
         0.05231   -0.00370    0.01073   -0.00576
AFIX 137
H9A   2    0.339529    0.442144    0.764780    11.00000   -1.50000
H9B   2    0.254475    0.457390    0.903445    11.00000   -1.50000
H9C   2    0.205204    0.514622    0.750710    11.00000   -1.50000
AFIX   0
C10   1    0.130851    0.376124    0.435488    11.00000    0.03150    0.03687 =
         0.04117    0.00239    0.00714    0.00242
C11   1    0.128187    0.309886    0.341254    11.00000    0.03781    0.03823 =
         0.04504    0.00005    0.00799   -0.00136
AFIX  43
H11   2    0.054278    0.266519    0.346231    11.00000   -1.20000
AFIX   0
C12   1    0.230928    0.306418    0.241270    11.00000    0.04238    0.04497 =
         0.04436   -0.00394    0.00846    0.00377
AFIX  43
H12   2    0.227405    0.261635    0.176625    11.00000   -1.20000
AFIX   0
C13   1    0.338809    0.369861    0.237989    11.00000    0.03975    0.05483 =
         0.04397    0.00427    0.01557    0.00731
C14   1    0.343175    0.436694    0.325493    11.00000    0.03715    0.04205 =
         0.05326    0.00792    0.01390    0.00069
AFIX  43
H14   2    0.416604    0.479930    0.318760    11.00000   -1.20000
AFIX   0
C15   1    0.238161    0.439440    0.423461    11.00000    0.03533    0.03561 =
         0.05035    0.00060    0.01065    0.00214
AFIX  43
H15   2    0.238975    0.485430    0.483997    11.00000   -1.20000
HKLF 4
REM  hua161 in P2(1)/c
REM R1 =  0.0650 for   1703 Fo > 4sig(Fo)  and  0.0863 for all   2361 data
REM    160 parameters refined using      1 restraints
END
WGHT      0.1147      0.0000
REM Highest difference peak  0.312,  deepest hole -0.212,  1-sigma level  0.055
Q1    1   0.5450  0.3693  0.0431  11.00000  0.05    0.22
Q2    1  -0.4153  0.3904  0.9345  11.00000  0.05    0.19
Q3    1   0.5780  0.4434  0.1160  11.00000  0.05    0.19
Q4    1   0.5639  0.4123  0.2247  11.00000  0.05    0.18
Q5    1   0.0056  0.3109  0.4150  11.00000  0.05    0.18
;
