# Supplementary material for: 2-(4-Fluoro­phen­yl)-3-methyl-1H-indole
Source: Acta Crystallogr Sect E Struct Rep Online. 2011 Jun 11;67(Pt 7):o1606. doi: 10.1107/S1600536811021325 (PMC3151858; doi:10.1107/S1600536811021325)
Supplement: Supplementary file 2 [file e-67-o1606-Isup2.hkl]

# 
# h,k,l, Fc-squared, Fo-squared, sigma(Fo-squared) and status flag 
# 
data_I
_shelx_title ' hua161 in P2(1)/c' 
_shelx_refln_list_code          4 
_shelx_F_calc_maximum       94.00 
_exptl_crystal_F_000       472.00 
_reflns_d_resolution_high  0.7407 
 
loop_ 
 _symmetry_equiv_pos_as_xyz 
 'x, y, z' 
 '-x, y+1/2, -z+1/2' 
 '-x, -y, -z' 
 'x, -y-1/2, z-1/2' 
 
_cell_length_a     7.7904 
_cell_length_b    17.1250 
_cell_length_c     8.8112 
_cell_angle_alpha  90.000 
_cell_angle_beta  110.274 
_cell_angle_gamma  90.000 
 
_shelx_F_squared_multiplier     1.000 
 
loop_ 
 _refln_index_h 
 _refln_index_k 
 _refln_index_l 
 _refln_F_squared_calc 
 _refln_F_squared_meas 
 _refln_F_squared_sigma 
 _refln_observed_status 
   1   0   0     2708.41     2882.57    160.44 o 
   2   0   0     1901.33     1601.72     19.54 o 
   3   0   0       78.90       57.93      2.04 o 
   4   0   0      296.49      239.16     12.06 o 
   5   0   0        0.00        1.76      1.19 o 
   6   0   0      132.47      127.47     16.29 o 
   7   0   0      197.69      203.71     10.67 o 
   8   0   0       99.72       93.81     19.43 o 
   1   1   0        8.40        8.29      1.01 o 
   2   1   0        4.61        4.92      0.48 o 
   3   1   0        0.47        0.39      0.35 o 
   4   1   0        2.51        1.19      0.53 o 
   5   1   0      226.01      223.88      5.79 o 
   6   1   0       48.65       50.36      4.74 o 
   7   1   0       22.18       22.57      2.36 o 
   8   1   0        0.23        0.15      1.40 o 
   0   2   0      250.88      201.72      3.34 o 
   1   2   0      128.16      108.95      1.65 o 
   2   2   0       59.08       51.86      1.23 o 
   3   2   0      213.51      204.72      4.16 o 
   4   2   0      391.01      402.00      6.16 o 
   5   2   0       10.72        8.62      0.72 o 
   6   2   0       61.17       62.74      5.68 o 
   7   2   0       27.16       30.49      3.00 o 
   8   2   0       12.40       13.47      2.08 o 
   1   3   0     1812.94     1662.72     17.52 o 
   2   3   0     2332.70     2267.33     22.38 o 
   3   3   0       99.93       99.05      2.44 o 
   4   3   0        0.01        0.21      0.54 o 
   5   3   0        2.09        2.35      0.56 o 
   6   3   0       44.83       51.28      4.81 o 
   7   3   0       50.85       58.74      5.56 o 
   8   3   0        9.10        7.17      1.49 o 
   1   4   0     1298.39     1266.84     18.32 o 
   2   4   0      945.90      916.04     10.81 o 
   3   4   0        0.54        0.31      0.33 o 
   4   4   0      270.11      287.72      5.42 o 
   5   4   0      112.98      124.58      3.13 o 
   6   4   0        7.64        7.86      0.82 o 
   7   4   0        0.46        1.35      0.92 o 
   8   4   0        1.39        1.75      0.93 o 
   1   5   0     5121.59     5339.90     87.68 o 
   2   5   0      182.28      155.63      4.36 o 
   3   5   0     1123.91     1112.61     18.82 o 
   4   5   0        1.11        1.83      0.50 o 
   5   5   0        0.09        0.39      0.57 o 
   6   5   0      223.24      257.56      9.31 o 
   7   5   0       94.14      102.36      9.91 o 
   8   5   0       36.94       30.57      4.11 o 
   0   6   0      989.23      832.52     22.28 o 
   1   6   0      769.27      694.12      9.52 o 
   2   6   0      558.53      583.16     11.54 o 
   3   6   0      486.27      516.49      9.92 o 
   4   6   0      129.83      133.34      3.98 o 
   5   6   0      204.33      222.92      4.44 o 
   6   6   0       81.53       92.19      7.11 o 
   7   6   0       42.73       46.06      8.05 o 
   8   6   0       40.18       46.10      7.90 o 
   1   7   0       16.70       17.83      1.30 o 
   2   7   0      375.35      348.38      6.36 o 
   3   7   0      836.83      886.85     12.63 o 
   4   7   0       10.32        9.38      0.94 o 
   5   7   0      347.63      369.57     14.92 o 
   6   7   0       16.33       20.22      2.54 o 
   7   7   0      114.23      122.86     13.59 o 
   8   7   0       33.08       31.02      5.69 o 
   0   8   0        6.88        7.78      1.00 o 
   1   8   0      119.61      128.19      4.29 o 
   2   8   0     1198.47     1198.61     18.52 o 
   3   8   0        3.77        2.75      1.43 o 
   4   8   0       85.36       86.33      3.06 o 
   5   8   0       49.15       56.25      5.85 o 
   6   8   0        2.43        4.61      1.30 o 
   7   8   0       80.78       87.41      7.32 o 
   8   8   0       55.10       56.24     10.34 o 
   1   9   0        0.51       -0.04      0.63 o 
   2   9   0      728.47      734.08     16.66 o 
   3   9   0      444.34      474.43     10.23 o 
   4   9   0        2.24        0.94      0.75 o 
   5   9   0       24.75       25.83      3.26 o 
   6   9   0        0.09        2.65      1.09 o 
   7   9   0       20.63       15.47      2.96 o 
   8   9   0        0.38        1.26      0.98 o 
   0  10   0        1.21        3.78      0.99 o 
   1  10   0      485.99      475.89      7.24 o 
   2  10   0      408.79      417.63      8.25 o 
   3  10   0       21.20       20.98      1.47 o 
   4  10   0      147.33      136.94      6.07 o 
   5  10   0      126.45      131.13      9.64 o 
   6  10   0       25.11       24.87      3.35 o 
   7  10   0       12.64       17.67      2.56 o 
   8  10   0        0.31        3.19      3.19 o 
   1  11   0       68.27       58.98      2.78 o 
   2  11   0      215.14      216.90      6.32 o 
   3  11   0        1.45        1.61      0.44 o 
   4  11   0      243.84      275.95     28.62 o 
   5  11   0       41.96       35.99      4.05 o 
   6  11   0        1.95        0.42      1.03 o 
   7  11   0        4.74        4.47      2.63 o 
   8  11   0       29.87       20.94      8.84 o 
   0  12   0      401.89      393.17     10.81 o 
   1  12   0       18.96       16.44      1.76 o 
   2  12   0        6.41        4.30      0.55 o 
   3  12   0       17.97       18.57      1.53 o 
   4  12   0      173.16      187.46      8.13 o 
   5  12   0        0.01       -0.02      1.28 o 
   6  12   0        2.15        2.83      1.39 o 
   7  12   0        3.88        5.00      1.88 o 
   1  13   0      538.16      610.10     14.69 o 
   2  13   0       23.46       23.60      2.88 o 
   3  13   0      152.55      165.16      6.49 o 
   4  13   0        2.18        2.27      0.87 o 
   5  13   0       52.55       66.81      8.33 o 
   6  13   0        0.75       -0.03      1.45 o 
   7  13   0        0.02        0.68      1.29 o 
   0  14   0      103.32      101.15     21.69 o 
   1  14   0      174.79      159.37      8.97 o 
   2  14   0       14.09       11.91      1.31 o 
   3  14   0        1.33        0.13      0.66 o 
   4  14   0       66.57       73.78      5.90 o 
   5  14   0        4.04        3.57      1.21 o 
   6  14   0       17.97       17.41      3.25 o 
   7  14   0        7.16        4.52      1.79 o 
   1  15   0       73.97       61.69      5.54 o 
   2  15   0       78.52       88.31      9.39 o 
   3  15   0       85.60      100.86      7.26 o 
   4  15   0       62.52       66.37      9.52 o 
   5  15   0        2.20        2.24      1.26 o 
   6  15   0        6.43        1.63      1.95 o 
   7  15   0        0.24        2.53      1.29 o 
   0  16   0      358.90      435.40     12.85 o 
   1  16   0       36.91       23.80      4.50 o 
   2  16   0       14.52       11.31      2.12 o 
   3  16   0       87.56      119.11      8.19 o 
   4  16   0        0.00        1.90      1.32 o 
   5  16   0        0.04        0.20      0.82 o 
   6  16   0        8.45        2.67      1.64 o 
   1  17   0      139.61      151.89     16.00 o 
   2  17   0      131.26      117.01     14.77 o 
   3  17   0      120.38      174.35     37.32 o 
   4  17   0        1.86        1.95      1.68 o 
   5  17   0       12.75       10.79      3.33 o 
   6  17   0        8.73        8.55      3.48 o 
   0  18   0        0.69        1.10      1.78 o 
   1  18   0       20.79       16.94      4.34 o 
   2  18   0        0.94        1.12      3.48 o 
   3  18   0        0.08        3.61      1.91 o 
   4  18   0        3.51        3.67      3.75 o 
   5  18   0        0.81        1.72      2.06 o 
   6  18   0        0.29       -0.57      2.67 o 
   1  19   0        5.19        3.37      3.08 o 
   2  19   0       17.92       26.63      7.06 o 
   3  19   0        2.37        4.31      4.68 o 
   4  19   0        3.04        3.40      2.46 o 
   0  20   0        8.75        6.17      1.75 o 
   1  20   0        2.51        4.89      2.69 o 
   2  20   0        9.61        4.47      2.59 o 
   3  20   0       16.20       16.68      5.02 o 
   4  20   0        1.38        2.14      2.56 o 
   1  21   0        1.62        2.09      2.59 o 
   2  21   0       64.12       71.99      9.41 o 
   3  21   0       40.32       52.23      9.05 o 
   1  22   0        7.57        1.36      1.70 o 
   2  22   0        0.63        4.05      3.03 o 
   1  23   0        3.07        3.55      1.05 o 
  -9   1   1        1.59        0.98      1.16 o 
  -8   1   1       87.30       93.89      5.70 o 
  -7   1   1        0.05        1.79      0.78 o 
  -6   1   1      150.43      157.38     10.70 o 
  -5   1   1      206.39      220.21      5.31 o 
  -4   1   1       79.84       77.44      2.29 o 
  -3   1   1      887.61      859.34     18.18 o 
  -2   1   1      318.47      243.86      4.27 o 
  -1   1   1      693.77      559.41     14.20 o 
   0   1   1     1376.78     1169.89     22.49 o 
   2   1   1     1062.14      931.93     11.04 o 
   3   1   1      366.95      341.22      4.84 o 
   4   1   1       51.39       48.78      2.09 o 
   5   1   1       43.07       44.97      4.03 o 
   6   1   1       32.95       31.60      3.75 o 
   7   1   1        0.42        0.48      1.02 o 
   8   1   1        5.03        3.66      1.38 o 
  -9   2   1      188.42      221.08     13.28 o 
  -8   2   1       25.09       26.20      2.88 o 
  -7   2   1       19.90       17.94      2.54 o 
  -6   2   1      236.64      242.32      8.35 o 
  -5   2   1       41.06       47.87      2.20 o 
  -4   2   1      894.28      894.68     13.04 o 
  -3   2   1      174.02      143.23      3.00 o 
  -2   2   1      229.81      166.11      4.00 o 
  -1   2   1      771.30      656.33      8.02 o 
   0   2   1      429.16      351.89      4.12 o 
   1   2   1     6334.66     6977.13    107.57 o 
   2   2   1     1269.20     1314.92     15.97 o 
   3   2   1       86.22       97.38      2.42 o 
   4   2   1      598.90      625.93      8.57 o 
   5   2   1      108.00      109.96      3.36 o 
   6   2   1       72.22       76.23      5.72 o 
   7   2   1      312.46      395.89     14.10 o 
   8   2   1        4.22        4.65      2.35 o 
  -9   3   1        2.93        2.04      1.86 o 
  -8   3   1      123.19      123.85      8.20 o 
  -7   3   1       90.70      108.93      5.21 o 
  -6   3   1       79.92       97.50      6.80 o 
  -5   3   1        0.95        0.73      0.66 o 
  -4   3   1       84.17      101.50      2.81 o 
  -3   3   1      798.04      772.47     10.58 o 
  -2   3   1       70.15       59.39      1.51 o 
  -1   3   1     2057.29     1880.58     19.56 o 
   0   3   1      873.47      752.81     13.63 o 
   2   3   1        5.55        6.06      0.63 o 
   3   3   1       20.10       27.55      1.81 o 
   4   3   1      873.88      869.40     15.46 o 
   5   3   1        1.49        3.02      0.88 o 
   6   3   1      274.85      304.05     10.46 o 
   7   3   1        0.07        0.47      1.52 o 
   8   3   1       16.94       14.87      5.36 o 
  -8   4   1        8.54        6.31      2.06 o 
  -7   4   1       10.71        9.14      1.44 o 
  -6   4   1      316.78      360.47     12.94 o 
  -5   4   1       92.37       96.59      3.45 o 
  -4   4   1      265.73      250.63      4.41 o 
  -3   4   1      992.95      946.58     12.68 o 
  -2   4   1       51.06       37.16      1.16 o 
  -1   4   1      103.70       91.78      2.06 o 
   0   4   1      171.11      132.63      2.36 o 
   1   4   1     8835.20     9673.35    174.08 o 
   2   4   1      224.60      221.03      4.09 o 
   3   4   1      306.00      313.03      8.24 o 
   4   4   1      135.39      130.04      4.17 o 
   5   4   1      122.30      122.64      3.91 o 
   6   4   1      134.80      127.04     10.49 o 
   7   4   1        9.39        9.65      2.14 o 
   8   4   1       29.47       26.26      4.46 o 
  -8   5   1        1.28        3.05      1.30 o 
  -7   5   1       14.08       17.66      2.05 o 
  -6   5   1      129.91      135.99      8.70 o 
  -5   5   1        7.45        8.36      0.80 o 
  -4   5   1       48.12       51.16      3.07 o 
  -3   5   1      173.13      168.73      3.40 o 
  -2   5   1       49.66       46.62      1.80 o 
  -1   5   1      281.47      255.99      4.35 o 
   0   5   1      707.79      583.04      5.98 o 
   1   5   1        3.83        2.77      0.52 o 
   2   5   1       70.61       72.47      2.52 o 
   3   5   1      127.30      129.14      3.63 o 
   4   5   1      125.32      125.31      4.70 o 
   5   5   1       94.76      101.16      5.06 o 
   6   5   1       14.81       13.58      1.89 o 
   7   5   1        4.81        4.82      1.61 o 
   8   5   1        5.99        5.87      2.08 o 
  -8   6   1       15.96       18.87      2.53 o 
  -7   6   1        0.36        0.86      1.14 o 
  -6   6   1      108.32      122.56      7.33 o 
  -5   6   1       25.52       25.75      1.73 o 
  -4   6   1       93.24       94.64      3.13 o 
  -3   6   1       16.43       26.48      2.06 o 
  -2   6   1      662.03      604.53     10.59 o 
  -1   6   1     1690.57     1596.11     15.66 o 
   0   6   1       26.95       26.94      1.30 o 
   1   6   1     3831.63     3763.33     61.27 o 
   2   6   1      157.01      179.09      3.92 o 
   3   6   1       14.49       12.94      1.12 o 
   4   6   1      314.02      347.07      9.66 o 
   5   6   1        7.68       11.68      2.09 o 
   6   6   1       37.70       39.82      5.13 o 
   7   6   1       15.79       19.57      3.54 o 
   8   6   1        2.88        4.68      1.77 o 
  -8   7   1        0.04        0.88      0.93 o 
  -7   7   1        2.58        2.13      0.84 o 
  -6   7   1      130.32      146.89      7.10 o 
  -5   7   1       51.01       53.88      3.15 o 
  -4   7   1       17.81       20.50      1.42 o 
  -3   7   1      479.72      550.40      8.48 o 
  -2   7   1      149.03      124.71      3.28 o 
  -1   7   1      839.54      803.09     10.66 o 
   0   7   1      120.31       93.76      4.39 o 
   1   7   1     1449.08     1255.88     24.15 o 
   2   7   1       52.52       52.88      3.38 o 
   3   7   1       14.62       19.33      1.43 o 
   4   7   1      137.86      137.41      3.94 o 
   5   7   1       42.03       40.28      5.44 o 
   6   7   1       25.59       21.73      2.85 o 
   7   7   1       45.58       47.50      8.03 o 
   8   7   1        0.07        0.74      1.06 o 
  -8   8   1       18.62       18.71      3.82 o 
  -7   8   1        0.02        0.42      1.06 o 
  -6   8   1        0.84        2.50      1.73 o 
  -5   8   1      160.96      180.05      7.98 o 
  -4   8   1       30.27       28.43      1.99 o 
  -3   8   1       40.27       37.58      2.29 o 
  -2   8   1       31.57       32.22      1.99 o 
  -1   8   1      136.47      118.57      5.33 o 
   0   8   1        7.15        8.98      0.81 o 
   1   8   1      727.22      731.80     29.26 o 
   2   8   1     2586.53     2778.49     40.36 o 
   3   8   1      361.74      390.71      9.74 o 
   4   8   1       94.19       87.16      3.69 o 
   5   8   1      246.11      274.46     12.91 o 
   6   8   1       45.84       46.24      5.01 o 
   7   8   1        0.00       -0.07      1.21 o 
   8   8   1       33.82       35.65      6.90 o 
  -8   9   1        0.40        0.42      1.11 o 
  -7   9   1       18.43       14.97      2.32 o 
  -6   9   1      107.41      119.05      6.31 o 
  -5   9   1       20.02       21.14      2.51 o 
  -4   9   1        0.43        0.42      0.65 o 
  -3   9   1       70.18       66.86      3.41 o 
  -2   9   1       44.01       47.82      2.98 o 
  -1   9   1       29.26       25.61      2.50 o 
   0   9   1      448.77      438.33     13.05 o 
   1   9   1       21.60       19.11      1.69 o 
   2   9   1      829.29      824.29     20.54 o 
   3   9   1      253.11      284.79      5.25 o 
   4   9   1       53.35       51.24      3.80 o 
   5   9   1      112.97      122.00      8.69 o 
   6   9   1       13.59       16.35      3.06 o 
   7   9   1        0.99        1.91      1.64 o 
   8   9   1        3.06        2.36      1.80 o 
  -8  10   1       10.42       13.12      2.97 o 
  -7  10   1        0.10        1.35      1.47 o 
  -6  10   1       13.09       12.55      1.90 o 
  -5  10   1        1.71       -0.04      1.46 o 
  -4  10   1       86.76       96.70      4.98 o 
  -3  10   1        6.26        8.64      0.87 o 
  -2  10   1      876.81      977.84     18.66 o 
  -1  10   1       81.22       70.05      3.26 o 
   0  10   1      102.98       83.43      3.02 o 
   1  10   1      778.58      785.00     16.97 o 
   2  10   1       61.43       54.39      3.39 o 
   3  10   1        8.35        7.16      0.92 o 
   4  10   1      231.81      266.12     12.01 o 
   5  10   1       27.84       31.79      3.10 o 
   6  10   1       37.88       39.70      4.92 o 
   7  10   1        0.84        0.12      0.99 o 
   8  10   1       29.72       15.59      6.61 o 
  -8  11   1        1.18        1.52      1.40 o 
  -7  11   1       49.45       62.43      9.77 o 
  -6  11   1       48.16       33.75      6.04 o 
  -5  11   1       17.27       23.88      4.13 o 
  -4  11   1       21.45       21.11      1.71 o 
  -3  11   1        4.54        4.13      0.66 o 
  -2  11   1       77.20       77.85      3.62 o 
  -1  11   1      247.01      262.59      6.32 o 
   0  11   1       38.11       36.78      1.88 o 
   1  11   1       26.53       20.35      1.67 o 
   2  11   1        1.77        2.24      0.84 o 
   3  11   1       54.91       55.79      4.15 o 
   4  11   1        2.28       -0.29      0.89 o 
   5  11   1       23.79       24.01      3.29 o 
   6  11   1        5.69        5.07      2.14 o 
   7  11   1       30.19       34.49      6.02 o 
   8  11   1        0.25        2.63      1.65 o 
  -8  12   1       20.21       14.88      2.86 o 
  -7  12   1       74.17       58.73     13.21 o 
  -6  12   1       17.53        9.36      1.88 o 
  -5  12   1        4.75        5.28      3.53 o 
  -4  12   1       27.43       25.47      2.13 o 
  -3  12   1        2.49        2.39      0.65 o 
  -2  12   1        1.62        1.30      0.79 o 
  -1  12   1       35.59       35.65      3.03 o 
   0  12   1      366.00      387.59      4.70 o 
   1  12   1       39.53       28.74      2.32 o 
   2  12   1      403.88      416.97      6.72 o 
   3  12   1      710.95      883.02     39.04 o 
   4  12   1      103.33       98.68      5.99 o 
   5  12   1       26.59       17.93      2.88 o 
   6  12   1       22.53       22.16      3.88 o 
   7  12   1       36.91       42.03      7.27 o 
  -7  13   1       42.15       33.63      5.86 o 
  -6  13   1       32.22       26.25      3.68 o 
  -5  13   1        1.77        1.10      1.36 o 
  -4  13   1      136.19      144.52      9.40 o 
  -3  13   1       45.13       48.98      3.21 o 
  -2  13   1       13.42       13.17      1.18 o 
  -1  13   1       14.44       13.89      1.40 o 
   0  13   1        2.36        1.50      0.38 o 
   1  13   1       81.93       68.00      3.79 o 
   2  13   1      173.38      174.30      7.08 o 
   3  13   1      344.83      408.87     18.21 o 
   4  13   1       24.64       20.08      2.68 o 
   5  13   1        6.49        4.81      1.61 o 
   6  13   1        0.37        0.91      1.45 o 
   7  13   1        0.05       -0.44      1.04 o 
  -7  14   1       11.26       13.22      2.68 o 
  -6  14   1        2.36        3.00      1.41 o 
  -5  14   1        4.99        4.70      4.16 o 
  -4  14   1       61.31       54.83      5.70 o 
  -3  14   1      111.53      126.96      7.91 o 
  -2  14   1       84.38       92.74      7.34 o 
  -1  14   1      262.57      301.61     10.25 o 
   0  14   1      398.58      442.46     12.27 o 
   1  14   1      127.98      130.33      5.84 o 
   2  14   1      265.86      293.16     14.60 o 
   3  14   1        3.45        2.98      0.86 o 
   4  14   1        4.10        4.17      0.94 o 
   5  14   1        0.25        0.27      0.93 o 
   6  14   1        0.72        2.31      1.34 o 
  -7  15   1        3.91        1.77      1.08 o 
  -6  15   1        1.14       -0.31      1.25 o 
  -5  15   1        4.67        3.37      1.23 o 
  -4  15   1       11.72        8.76      2.10 o 
  -3  15   1       90.93       94.20     15.80 o 
  -2  15   1       38.56       36.47      2.76 o 
  -1  15   1       78.04       88.78      7.79 o 
   0  15   1       10.70        5.91      1.09 o 
   1  15   1      298.63      357.94     12.05 o 
   2  15   1       15.41       16.50      2.11 o 
   3  15   1        0.11        0.79      1.57 o 
   4  15   1        5.65        0.76      1.78 o 
   5  15   1        0.04        1.17      1.04 o 
   6  15   1        0.50       11.37      4.08 o 
  -7  16   1       12.88        5.82      1.59 o 
  -6  16   1       13.41       16.32      2.45 o 
  -5  16   1        0.57        1.32      1.39 o 
  -4  16   1        6.37        7.62      2.06 o 
  -3  16   1       14.77       12.56      8.34 o 
  -2  16   1       11.36        9.59      1.24 o 
  -1  16   1        1.59        1.36      0.36 o 
   0  16   1      214.22      248.84     14.91 o 
   1  16   1        2.68        2.70      1.05 o 
   2  16   1       13.91       15.97      2.36 o 
   3  16   1       12.40        9.38      1.54 o 
   4  16   1        1.30        1.40      2.05 o 
   5  16   1        3.02       10.90      3.79 o 
   6  16   1        1.23        4.13      3.37 o 
  -6  17   1        8.92        5.77      2.36 o 
  -5  17   1        0.22        2.03      1.50 o 
  -4  17   1       27.21       38.13      4.71 o 
  -3  17   1       31.97       39.65      3.97 o 
  -2  17   1        0.01        0.80      3.78 o 
  -1  17   1       18.42       19.88      2.65 o 
   0  17   1       81.33       75.19      6.30 o 
   1  17   1      170.87      195.84      7.76 o 
   2  17   1        0.01        1.03      0.59 o 
   3  17   1       36.90       48.53      5.65 o 
   4  17   1       32.00       38.25      6.32 o 
   5  17   1        0.11        3.20      2.12 o 
  -5  18   1        3.31        4.33      2.48 o 
  -4  18   1        5.55        8.01      5.61 o 
  -3  18   1       50.23       45.40      9.34 o 
  -2  18   1        0.09        1.42      2.60 o 
  -1  18   1      121.61      146.22     27.42 o 
   0  18   1      108.33      102.53     11.31 o 
   1  18   1       15.67       15.56      2.97 o 
   2  18   1       44.93       57.45      6.60 o 
   3  18   1        0.30        1.56      1.49 o 
   4  18   1        1.74        4.92      2.63 o 
   5  18   1        5.65        5.02      4.72 o 
  -4  19   1       12.33        7.40      4.81 o 
  -3  19   1        6.84        0.84      1.83 o 
  -2  19   1      149.77      213.85     24.18 o 
  -1  19   1        2.99        2.79      1.65 o 
   0  19   1        3.24        1.75      0.99 o 
   1  19   1       38.27       43.65      6.04 o 
   2  19   1        0.01        0.30      1.49 o 
   3  19   1        4.86        8.44      3.04 o 
   4  19   1       21.56       25.27      4.17 o 
  -3  20   1        7.20       10.30      4.83 o 
  -2  20   1       65.43       90.20     11.45 o 
  -1  20   1        8.03        1.93      3.06 o 
   0  20   1        0.19        2.37      1.87 o 
   1  20   1        6.10        1.59      1.65 o 
   2  20   1        9.72        6.79      3.53 o 
   3  20   1       24.71       19.11      9.70 o 
   4  20   1        0.01        0.05      1.46 o 
  -3  21   1        8.95        5.12      3.63 o 
  -2  21   1        0.14        0.68      2.40 o 
  -1  21   1       19.72        7.79      3.27 o 
   0  21   1       33.85       20.99      7.27 o 
   1  21   1       21.53       21.35      6.53 o 
   2  21   1        2.00        5.33      2.93 o 
  -1  22   1        1.97        2.17      2.33 o 
  -9   0   2       30.65       26.54      4.17 o 
  -8   0   2      192.79      216.71     34.85 o 
  -7   0   2      729.16      933.73     23.32 o 
  -6   0   2        0.19       -1.40      1.40 o 
  -5   0   2      815.88      909.86     24.67 o 
  -4   0   2      151.12      188.92      5.62 o 
  -3   0   2       17.70       13.67      1.50 o 
  -2   0   2       20.76       17.36      3.33 o 
  -1   0   2       62.21       50.98      1.90 o 
   0   0   2     3078.98     2879.36     47.31 o 
   1   0   2     5086.95     5685.25    142.40 o 
   2   0   2      388.37      374.47      8.01 o 
   3   0   2     2113.15     2253.46     34.65 o 
   4   0   2        0.44       -0.12      0.67 o 
   5   0   2      614.25      679.85     46.05 o 
   6   0   2       46.55       42.79      7.77 o 
   7   0   2      355.17      430.30     20.41 o 
   8   0   2        6.39        8.41      2.64 o 
  -9   1   2        2.78        1.17      0.95 o 
  -8   1   2      271.67      283.47     16.95 o 
  -7   1   2       45.48       43.04      4.55 o 
  -6   1   2       25.55       28.09      2.55 o 
  -5   1   2      198.49      212.41      5.22 o 
  -4   1   2       46.77       45.23      2.09 o 
  -3   1   2      124.61      109.16      3.12 o 
  -2   1   2     1210.41     1048.16     18.23 o 
  -1   1   2      114.99       97.31      1.85 o 
   0   1   2        1.68        1.72      0.39 o 
   1   1   2     3892.75     3841.26     50.66 o 
   2   1   2       10.82        8.67      0.67 o 
   3   1   2      253.17      254.49      4.76 o 
   4   1   2      177.42      184.98      4.26 o 
   5   1   2      129.23      138.62      5.23 o 
   6   1   2      147.12      175.01      8.79 o 
   7   1   2        4.75        5.19      1.40 o 
   8   1   2       18.91       17.21      3.41 o 
  -9   2   2        2.42        1.39      1.11 o 
  -8   2   2       17.05       19.14      2.70 o 
  -7   2   2        1.65        0.98      0.84 o 
  -6   2   2       33.35       41.76      3.45 o 
  -5   2   2       12.25       14.11      1.24 o 
  -4   2   2      155.05      158.64      4.21 o 
  -3   2   2      707.92      710.63     13.59 o 
  -2   2   2      372.65      318.15      8.20 o 
  -1   2   2      372.42      285.61      3.50 o 
   0   2   2       19.58       14.95      1.42 o 
   1   2   2        0.03        0.12      0.22 o 
   2   2   2      615.93      605.19      7.85 o 
   3   2   2      205.55      207.04      3.88 o 
   4   2   2        0.85        0.12      0.50 o 
   5   2   2      119.64      123.52      6.82 o 
   6   2   2        4.46        2.52      1.83 o 
   7   2   2        4.86        5.34      1.76 o 
   8   2   2        4.42        4.59      1.38 o 
  -9   3   2       36.14       31.53      4.30 o 
  -8   3   2      207.43      218.86     11.93 o 
  -7   3   2       40.26       44.34      4.44 o 
  -6   3   2        7.52        7.63      1.52 o 
  -5   3   2       13.34       15.52      1.23 o 
  -4   3   2      141.43      144.79      4.98 o 
  -3   3   2        8.16        9.08      0.87 o 
  -2   3   2      166.98      142.62      2.58 o 
  -1   3   2      122.29      101.20      1.98 o 
   0   3   2      726.71      623.28      8.33 o 
   1   3   2      162.49      137.37      3.04 o 
   2   3   2     3548.07     3844.31     58.87 o 
   3   3   2       20.61       18.23      1.28 o 
   4   3   2        6.71        6.64      0.76 o 
   5   3   2       90.71      108.26      8.68 o 
   6   3   2        4.76        3.38      1.31 o 
   7   3   2        8.09        9.66      1.76 o 
   8   3   2        1.98        1.66      1.82 o 
  -9   4   2       16.26       11.86      3.39 o 
  -8   4   2       85.81       95.37      7.17 o 
  -7   4   2      129.28      138.95     13.77 o 
  -6   4   2        0.69        0.77      1.21 o 
  -5   4   2      882.28     1024.54     26.43 o 
  -4   4   2      171.30      184.55      4.92 o 
  -3   4   2       27.50       26.67      1.63 o 
  -2   4   2     1245.09     1095.54     12.24 o 
  -1   4   2     2472.35     2211.58     22.18 o 
   0   4   2      184.86      160.36      3.06 o 
   1   4   2       17.13       12.89      0.96 o 
   2   4   2        1.18       -0.49      0.49 o 
   3   4   2      992.09     1071.10     13.77 o 
   4   4   2        3.88        4.31      0.72 o 
   5   4   2      130.49      161.67      8.13 o 
   6   4   2        1.82        3.49      1.14 o 
   7   4   2      110.71      114.01     13.09 o 
   8   4   2       82.51       69.23     18.73 o 
  -9   5   2       55.21       58.55     12.61 o 
  -8   5   2       23.78       21.67      2.75 o 
  -7   5   2       53.53       60.17      6.32 o 
  -6   5   2      107.70      120.46      7.03 o 
  -5   5   2       70.78       83.86      3.16 o 
  -4   5   2       14.96       14.07      1.17 o 
  -3   5   2      224.99      230.81      5.04 o 
  -2   5   2        0.03        0.55      0.50 o 
  -1   5   2      223.93      177.56      2.66 o 
   0   5   2     2043.69     1935.02     29.49 o 
   1   5   2      430.46      410.88      7.33 o 
   2   5   2       44.46       57.55      2.94 o 
   3   5   2       90.99      104.39      3.52 o 
   4   5   2      223.97      237.67      5.33 o 
   5   5   2      156.17      153.92     10.42 o 
   6   5   2      133.99      148.90     12.18 o 
   7   5   2       17.11       15.58      2.54 o 
   8   5   2       16.16        8.25      2.50 o 
  -9   6   2        2.25        3.68      2.77 o 
  -8   6   2        2.90        1.72      1.14 o 
  -7   6   2        1.70        2.26      0.91 o 
  -6   6   2        0.71        0.11      0.94 o 
  -5   6   2       58.36       64.91      4.73 o 
  -4   6   2      145.77      139.83      4.03 o 
  -3   6   2      182.13      201.15      4.31 o 
  -2   6   2      679.93      673.41      9.33 o 
  -1   6   2      203.29      181.61      6.55 o 
   0   6   2        0.85        0.13      0.83 o 
   1   6   2      806.61      794.94     11.29 o 
   2   6   2     1383.76     1506.62     28.11 o 
   3   6   2       26.10       24.86      1.89 o 
   4   6   2        8.48       10.81      0.88 o 
   5   6   2      152.73      157.12      9.66 o 
   6   6   2        0.15       -0.74      0.83 o 
   7   6   2        5.28        6.51      1.54 o 
   8   6   2       26.66       21.88      5.20 o 
  -9   7   2       19.58       15.71      7.68 o 
  -8   7   2        3.84        1.74      0.97 o 
  -7   7   2        3.10        2.52      1.16 o 
  -6   7   2        3.31        4.35      1.05 o 
  -5   7   2        0.09        0.36      0.69 o 
  -4   7   2      114.30      121.59      4.73 o 
  -3   7   2       11.68       10.61      0.76 o 
  -2   7   2      719.07      697.62     11.12 o 
  -1   7   2      453.44      426.80     11.20 o 
   0   7   2       96.09       77.67      3.62 o 
   1   7   2        1.68        1.68      0.65 o 
   2   7   2     1341.51     1453.00     22.75 o 
   3   7   2       12.63       12.64      1.00 o 
   4   7   2       13.09       16.44      1.74 o 
   5   7   2       43.26       45.09      4.96 o 
   6   7   2       21.87       18.24      2.07 o 
   7   7   2        0.61        2.16      1.54 o 
   8   7   2        5.93        1.58      1.09 o 
  -8   8   2        6.24        5.47      1.80 o 
  -7   8   2        5.36        5.87      1.04 o 
  -6   8   2        0.43       -0.18      1.13 o 
  -5   8   2      198.63      197.65      6.50 o 
  -4   8   2        3.42        3.92      0.53 o 
  -3   8   2       33.96       24.68      1.78 o 
  -2   8   2      479.41      498.17      8.59 o 
  -1   8   2     1404.39     1442.36     25.15 o 
   0   8   2      516.21      535.30      8.22 o 
   1   8   2      807.52      812.34     11.86 o 
   2   8   2        1.74        0.30      0.90 o 
   3   8   2        3.56        1.89      0.61 o 
   4   8   2        0.06        1.33      1.25 o 
   5   8   2        0.75        0.91      0.92 o 
   6   8   2        0.82       -0.08      1.99 o 
   7   8   2        0.63        1.40      1.12 o 
   8   8   2       92.25       65.97     29.43 o 
  -8   9   2       11.30       10.81      2.64 o 
  -7   9   2       25.20       24.32      2.69 o 
  -6   9   2        6.76       12.61      1.96 o 
  -5   9   2        6.02        6.62      0.90 o 
  -4   9   2       70.41       73.98      3.14 o 
  -3   9   2      410.33      430.83      9.03 o 
  -2   9   2      128.32      168.25      4.42 o 
  -1   9   2       11.00       11.75      0.91 o 
   0   9   2      191.57      185.96      3.29 o 
   1   9   2       40.23       49.38      2.18 o 
   2   9   2     1038.65     1092.73     26.20 o 
   3   9   2        0.65        1.02      1.15 o 
   4   9   2        1.19        0.44      0.66 o 
   5   9   2       22.14       21.45      2.97 o 
   6   9   2        1.18        0.48      1.00 o 
   7   9   2        7.18       11.86      3.89 o 
   8   9   2        0.13        0.81      1.02 o 
  -8  10   2       29.55       23.88      5.24 o 
  -7  10   2        0.62        0.96      0.91 o 
  -6  10   2      161.98      193.63     13.35 o 
  -5  10   2       59.41       66.41      5.28 o 
  -4  10   2       25.87       25.18      1.87 o 
  -3  10   2        1.54        2.09      0.67 o 
  -2  10   2      230.32      238.16      5.00 o 
  -1  10   2        5.88        6.27      0.74 o 
   0  10   2      211.32      209.53      4.57 o 
   1  10   2      479.81      511.40     11.16 o 
   2  10   2      180.71      193.47      5.04 o 
   3  10   2       86.79       73.55     13.14 o 
   4  10   2        2.47        2.56      0.83 o 
   5  10   2       10.51       14.29      2.19 o 
   6  10   2        0.57        0.82      1.22 o 
   7  10   2        4.36        2.67      1.17 o 
  -8  11   2        8.89        5.68      1.69 o 
  -7  11   2       68.72       78.48     11.04 o 
  -6  11   2       36.71       46.85      6.03 o 
  -5  11   2       66.36       62.20      5.25 o 
  -4  11   2       33.38       37.20      2.44 o 
  -3  11   2        0.59        1.16      0.33 o 
  -2  11   2       68.21       79.35      2.86 o 
  -1  11   2      166.90      191.37      4.56 o 
   0  11   2        7.30        6.25      0.68 o 
   1  11   2      182.87      181.58      3.33 o 
   2  11   2      178.68      185.68      3.95 o 
   3  11   2      976.96     1105.71     44.65 o 
   4  11   2      154.11      172.07     16.31 o 
   5  11   2        3.52        4.67      1.25 o 
   6  11   2        1.69        1.10      1.02 o 
   7  11   2        1.82        2.57      1.57 o 
  -8  12   2        1.65        1.61      1.60 o 
  -7  12   2       61.41       59.92     11.75 o 
  -6  12   2        0.57        0.56      1.11 o 
  -5  12   2       98.57       87.99     12.54 o 
  -4  12   2       14.57       18.85      1.62 o 
  -3  12   2        3.02        4.41      0.60 o 
  -2  12   2        6.11        5.44      0.56 o 
  -1  12   2       10.19       10.67      0.92 o 
   0  12   2        6.88        5.46      0.66 o 
   1  12   2        9.36        9.31      1.08 o 
   2  12   2      124.33      132.48      5.92 o 
   3  12   2      114.38      111.03      9.16 o 
   4  12   2       51.74       52.56      5.40 o 
   5  12   2        5.07        5.24      1.06 o 
   6  12   2        5.18        3.19      2.46 o 
   7  12   2        8.48        7.79      2.56 o 
  -8  13   2       14.73       23.47      7.24 o 
  -7  13   2       31.09       19.53      3.22 o 
  -6  13   2       18.43       13.89      2.69 o 
  -5  13   2       11.06        8.88      1.63 o 
  -4  13   2       29.93       30.70      2.23 o 
  -3  13   2       42.76       40.17      4.12 o 
  -2  13   2       15.85       14.50      1.24 o 
  -1  13   2        6.32        4.23      0.55 o 
   0  13   2        6.34        4.56      0.92 o 
   1  13   2       49.32       55.81      3.83 o 
   2  13   2     1080.20     1207.70     36.71 o 
   3  13   2       15.68       11.81      1.27 o 
   4  13   2       18.55       26.22      5.57 o 
   5  13   2        6.45        4.96      1.57 o 
   6  13   2       10.17        7.61      2.23 o 
  -8  14   2        7.76        2.67      3.45 o 
  -7  14   2       13.26       13.72      2.37 o 
  -6  14   2      102.78      102.41     17.54 o 
  -5  14   2       27.47       25.04      3.28 o 
  -4  14   2        0.08        0.61      0.53 o 
  -3  14   2        1.09        1.12      0.25 o 
  -2  14   2       30.34       27.81      2.48 o 
  -1  14   2        1.72        1.48      0.85 o 
   0  14   2       69.62       65.88      3.90 o 
   1  14   2        5.52        4.82      1.16 o 
   2  14   2        1.38        0.52      1.16 o 
   3  14   2        1.17        2.29      1.07 o 
   4  14   2       39.62       41.54      8.52 o 
   5  14   2        4.81        2.01      1.04 o 
   6  14   2        9.20        9.85      3.87 o 
  -7  15   2        1.52        0.76      1.78 o 
  -6  15   2        0.40        1.21      1.21 o 
  -5  15   2        0.25        1.04      1.00 o 
  -4  15   2       14.51       15.21      3.75 o 
  -3  15   2       24.21       29.95      2.57 o 
  -2  15   2        0.04        1.36      0.67 o 
  -1  15   2       41.89       32.84      2.80 o 
   0  15   2      118.36      141.80      6.79 o 
   1  15   2        3.56        2.14      0.66 o 
   2  15   2       88.23       94.71      6.13 o 
   3  15   2      319.86      371.44     12.90 o 
   4  15   2       66.73       55.52      8.40 o 
   5  15   2        4.54        2.95      2.93 o 
  -7  16   2       28.52       32.62      8.61 o 
  -6  16   2        0.03        2.21      1.22 o 
  -5  16   2      105.28       94.99     20.64 o 
  -4  16   2        4.19        3.61      1.86 o 
  -3  16   2       76.18      101.89     13.81 o 
  -2  16   2        2.21        2.70      1.38 o 
  -1  16   2        3.94        2.12      0.82 o 
   0  16   2        0.98        0.19      0.49 o 
   1  16   2      149.31      176.08     21.88 o 
   2  16   2       25.91       27.97      4.55 o 
   3  16   2       41.26       45.18      6.13 o 
   4  16   2      217.58      274.11     19.63 o 
   5  16   2       11.14       13.09      4.70 o 
  -6  17   2        0.57       -0.29      2.30 o 
  -5  17   2        2.38        2.91      2.05 o 
  -4  17   2        0.41        0.44      1.84 o 
  -3  17   2        5.41        4.53      1.28 o 
  -2  17   2        1.42        0.80      1.60 o 
  -1  17   2        8.49       11.67      3.10 o 
   0  17   2        0.12        1.06      1.20 o 
   1  17   2       30.29       36.23      4.43 o 
   2  17   2      123.27      149.98     20.91 o 
   3  17   2       66.30       86.86      9.76 o 
   4  17   2        2.64        4.98      3.61 o 
  -6  18   2        0.05       -0.16      2.43 o 
  -5  18   2       27.09       21.92      5.34 o 
  -4  18   2        6.29        4.12      2.37 o 
  -3  18   2        0.32        2.19      1.85 o 
  -2  18   2        9.02       12.04      2.93 o 
  -1  18   2        1.43        2.03      1.79 o 
   0  18   2       47.71       58.06     10.32 o 
   1  18   2       33.55       36.97      6.17 o 
   2  18   2       14.36       12.75      3.16 o 
   3  18   2       60.56       74.32      6.60 o 
   4  18   2        3.06        6.42      2.98 o 
   5  18   2       17.47        5.12      4.89 o 
  -4  19   2        0.21        2.67      2.25 o 
  -3  19   2       21.35       26.24      4.53 o 
  -2  19   2       17.42       22.82      4.03 o 
  -1  19   2        8.00        3.91      1.60 o 
   0  19   2       13.25       10.16      2.62 o 
   1  19   2      110.84      144.93     15.62 o 
   2  19   2       62.93       90.93     19.48 o 
   3  19   2        0.42        2.16      1.99 o 
   4  19   2       12.13        7.59      2.99 o 
  -3  20   2       22.99       17.70      6.56 o 
  -2  20   2       15.37       11.94      3.59 o 
  -1  20   2       52.45       68.43     16.29 o 
   0  20   2       12.77       12.26      4.47 o 
   1  20   2       12.66        8.53      2.04 o 
   2  20   2       15.38       13.71      3.33 o 
   3  20   2        2.35        6.46      3.25 o 
  -2  21   2       20.60       17.02      5.57 o 
  -1  21   2        4.55        6.82      3.68 o 
  -9   1   3        0.32        0.85      1.13 o 
  -8   1   3       67.44       68.71      5.78 o 
  -7   1   3      444.26      468.85     18.76 o 
  -6   1   3        6.66        3.75      1.23 o 
  -5   1   3       43.31       37.58      2.31 o 
  -4   1   3      713.23      711.28     34.81 o 
  -3   1   3       58.94       55.46      2.10 o 
  -2   1   3      331.39      312.80      5.29 o 
  -1   1   3     1678.94     1559.53     27.27 o 
   0   1   3      179.92      150.06      2.78 o 
   1   1   3      643.93      595.93      9.48 o 
   2   1   3      637.98      637.02     16.10 o 
   3   1   3      359.80      362.52      8.75 o 
   4   1   3       27.40       29.11      2.44 o 
   5   1   3       63.64       69.52      9.85 o 
   6   1   3       68.99       76.46      8.23 o 
   7   1   3        7.16        8.84      3.55 o 
  -9   2   3       18.68       13.27      2.23 o 
  -8   2   3       16.34       17.50      2.50 o 
  -7   2   3      115.65      117.53      8.14 o 
  -6   2   3       38.25       33.99      2.84 o 
  -5   2   3      352.92      356.64      8.73 o 
  -4   2   3     1080.58     1188.55     37.07 o 
  -3   2   3     1346.59     1458.14     31.80 o 
  -2   2   3       11.05       11.53      1.43 o 
  -1   2   3       13.81       12.16      1.32 o 
   1   2   3       23.00       21.87      1.79 o 
   2   2   3     1148.70     1214.06     33.48 o 
   3   2   3        8.46       10.20      0.89 o 
   4   2   3       25.82       24.56      2.55 o 
   5   2   3      196.57      220.22     16.91 o 
   6   2   3      141.37      128.04     22.34 o 
   7   2   3       21.66       17.46      6.05 o 
  -9   3   3        0.06        1.03      1.60 o 
  -8   3   3        3.89        6.14      1.35 o 
  -7   3   3      109.30      115.54      7.86 o 
  -6   3   3      301.04      338.22     12.25 o 
  -5   3   3       12.07       12.36      1.22 o 
  -4   3   3        4.03        5.03      0.85 o 
  -3   3   3      165.45      145.64      3.81 o 
  -2   3   3      505.05      457.85      7.42 o 
  -1   3   3       44.99       41.28      1.19 o 
   0   3   3      341.15      319.65      5.59 o 
   1   3   3      443.59      418.31      6.90 o 
   2   3   3     1095.09     1079.69     20.42 o 
   3   3   3       76.49       97.47      4.82 o 
   4   3   3      164.69      174.18      5.90 o 
   5   3   3       57.21       59.40      6.50 o 
   6   3   3       98.16       92.15     15.48 o 
   7   3   3       24.36       21.58      5.61 o 
  -9   4   3       65.97       67.26      7.24 o 
  -8   4   3       84.21       87.11      7.90 o 
  -7   4   3      359.01      372.02     16.65 o 
  -6   4   3      399.72      453.02     15.34 o 
  -5   4   3        8.08        7.53      0.82 o 
  -4   4   3      135.73      122.41      3.55 o 
  -3   4   3       38.88       45.22      2.31 o 
  -2   4   3       12.73       15.57      1.13 o 
  -1   4   3       72.80       64.34      1.69 o 
   0   4   3      896.18      846.18     11.25 o 
   1   4   3       89.10       96.45      3.79 o 
   2   4   3     1854.46     1932.27     28.53 o 
   3   4   3       36.26       40.43      2.33 o 
   4   4   3      531.81      592.85     16.58 o 
   5   4   3       38.89       36.42      4.72 o 
   6   4   3        5.40        8.66      1.32 o 
   7   4   3        1.51        2.00      1.59 o 
  -9   5   3        7.28        5.80      1.65 o 
  -8   5   3       12.05       13.75      1.76 o 
  -7   5   3      299.32      334.13     12.69 o 
  -6   5   3      150.06      152.51      9.70 o 
  -5   5   3       30.18       27.40      2.12 o 
  -4   5   3       19.39       20.28      1.37 o 
  -3   5   3        0.18       -0.36      0.46 o 
  -2   5   3        2.52        4.09      0.45 o 
  -1   5   3      408.79      391.01      7.32 o 
   0   5   3      127.87      112.97      2.97 o 
   1   5   3      221.77      221.95      4.52 o 
   2   5   3      229.38      226.16      6.21 o 
   3   5   3       29.20       28.68      1.83 o 
   4   5   3      118.00      128.77      5.44 o 
   5   5   3        6.67        4.50      2.36 o 
   6   5   3        0.00        0.96      1.36 o 
   7   5   3       28.26       27.24      4.40 o 
  -9   6   3        0.00       -0.46      1.65 o 
  -8   6   3        8.55        8.14      1.56 o 
  -7   6   3       79.94       95.30      5.73 o 
  -6   6   3      106.02      130.57      8.60 o 
  -5   6   3       20.96       22.91      1.92 o 
  -4   6   3      413.15      468.89     11.96 o 
  -3   6   3       26.78       22.88      1.47 o 
  -2   6   3      230.53      238.05      5.19 o 
  -1   6   3       86.39      102.78      2.95 o 
   0   6   3      146.22      123.94      5.70 o 
   1   6   3       69.17       68.40      2.86 o 
   2   6   3      321.52      321.89      7.33 o 
   3   6   3      544.15      633.05      7.37 o 
   4   6   3       40.06       28.42      2.79 o 
   5   6   3        8.01        7.24      1.25 o 
   6   6   3       11.38       17.46      2.42 o 
   7   6   3        2.09        2.66      1.52 o 
  -9   7   3        3.71        2.91      1.15 o 
  -8   7   3        1.48        2.33      1.50 o 
  -7   7   3       25.49       19.35      2.50 o 
  -6   7   3      113.74      114.83      7.53 o 
  -5   7   3       46.31       42.68      2.54 o 
  -4   7   3        2.79        2.94      0.50 o 
  -3   7   3      237.05      260.91      4.98 o 
  -2   7   3      232.71      205.89      3.92 o 
  -1   7   3       47.21       32.83      2.18 o 
   0   7   3     1383.55     1508.37     37.34 o 
   1   7   3        1.46        1.60      0.50 o 
   2   7   3      265.77      273.83     10.33 o 
   3   7   3        0.03        1.36      0.63 o 
   4   7   3      555.53      627.57     19.30 o 
   5   7   3       37.83       37.69      3.94 o 
   6   7   3        0.08        1.16      1.37 o 
   7   7   3        0.03        0.79      1.58 o 
  -9   8   3        2.48        1.45      1.41 o 
  -8   8   3        0.05        1.70      1.06 o 
  -7   8   3       17.74       16.75      1.99 o 
  -6   8   3        4.16        0.95      0.70 o 
  -5   8   3      271.98      312.00     10.22 o 
  -4   8   3        1.37        1.83      0.58 o 
  -3   8   3       15.03       16.75      1.17 o 
  -2   8   3       17.78       20.30      1.47 o 
  -1   8   3        0.11        0.66      0.52 o 
   0   8   3        4.25        0.90      1.22 o 
   1   8   3      191.18      225.44      9.13 o 
   2   8   3       26.34       24.37      1.56 o 
   3   8   3        0.49        0.54      0.69 o 
   4   8   3        0.15       -0.52      0.91 o 
   5   8   3       54.52       57.10      5.95 o 
   6   8   3       38.99       51.37      8.31 o 
   7   8   3        0.81        1.83      1.43 o 
  -9   9   3       11.74        8.34      4.21 o 
  -8   9   3       35.99       38.17      7.53 o 
  -7   9   3        1.65        0.79      1.10 o 
  -6   9   3      290.26      317.86     12.79 o 
  -5   9   3      102.65       95.53      6.00 o 
  -4   9   3       36.61       39.05      2.48 o 
  -3   9   3       14.26       13.78      0.90 o 
  -2   9   3       29.28       31.91      2.15 o 
  -1   9   3       23.92       27.37      2.60 o 
   0   9   3       33.54       43.59      2.86 o 
   1   9   3       50.60       48.05      2.72 o 
   2   9   3        0.15        0.19      0.43 o 
   3   9   3      115.22      126.55      7.97 o 
   4   9   3        0.00       -0.13      0.80 o 
   5   9   3       32.78       27.60      3.64 o 
   6   9   3        6.92        7.11      1.59 o 
   7   9   3       29.39       21.22      6.52 o 
  -8  10   3        1.49        2.29      1.48 o 
  -7  10   3        0.84        1.78      0.79 o 
  -6  10   3       36.66       50.69      7.10 o 
  -5  10   3       18.13       23.42      2.40 o 
  -4  10   3       43.36       44.35      3.53 o 
  -3  10   3        0.11        0.42      0.34 o 
  -2  10   3       37.44       38.78      1.81 o 
  -1  10   3      531.37      585.80     14.61 o 
   0  10   3        9.14        8.00      1.08 o 
   1  10   3      136.27      147.96      4.14 o 
   2  10   3        0.75        0.75      0.88 o 
   3  10   3      575.38      692.16     32.61 o 
   4  10   3       45.79       34.82      3.19 o 
   5  10   3        3.83        4.48      1.08 o 
   6  10   3        3.24        2.12      1.26 o 
   7  10   3        3.70        1.51      1.61 o 
  -8  11   3        7.76        2.62      1.89 o 
  -7  11   3       46.04       55.76      8.12 o 
  -6  11   3        3.84        5.31      2.23 o 
  -5  11   3       97.81      111.65      8.37 o 
  -4  11   3      227.37      221.00     10.75 o 
  -3  11   3      123.87      146.85      5.10 o 
  -2  11   3      127.14      129.45      6.83 o 
  -1  11   3       92.25       96.92      3.86 o 
   0  11   3      299.80      351.96     13.05 o 
   1  11   3      130.31      143.48      2.23 o 
   2  11   3        1.86        2.30      0.85 o 
   3  11   3      160.48      160.19      8.94 o 
   4  11   3       97.89       99.47     10.46 o 
   5  11   3       15.70       14.55      2.74 o 
   6  11   3        0.07        0.54      0.80 o 
  -8  12   3       30.79       33.55      7.52 o 
  -7  12   3        3.04        1.32      1.16 o 
  -6  12   3       62.80       64.90     11.29 o 
  -5  12   3       72.25       69.72      6.72 o 
  -4  12   3        1.44        1.86      0.74 o 
  -3  12   3        4.58        2.49      0.69 o 
  -2  12   3       40.49       33.33      4.54 o 
  -1  12   3        1.74        2.03      0.47 o 
   0  12   3        4.60        5.06      0.86 o 
   1  12   3        5.96        4.20      1.58 o 
   2  12   3      175.93      208.20      6.55 o 
   3  12   3       72.05       75.59      6.19 o 
   4  12   3       59.89       60.19      9.96 o 
   5  12   3       11.47       12.03      2.09 o 
   6  12   3        0.03       -0.63      1.38 o 
  -8  13   3       21.22       25.12      7.89 o 
  -7  13   3        3.28        3.95      1.84 o 
  -6  13   3       33.17       31.69      4.11 o 
  -5  13   3      137.87      151.51     10.83 o 
  -4  13   3      190.56      208.76      6.80 o 
  -3  13   3       17.07       16.78      1.55 o 
  -2  13   3        9.93        9.20      1.82 o 
  -1  13   3       55.73       69.84      6.41 o 
   0  13   3       15.77       16.68      2.21 o 
   1  13   3        0.20        4.31      1.50 o 
   2  13   3        1.28        0.64      0.76 o 
   3  13   3        0.25       -0.35      0.62 o 
   4  13   3       25.75       33.84      4.77 o 
   5  13   3        3.50        2.77      2.87 o 
  -7  14   3        3.03        4.28      2.47 o 
  -6  14   3        5.36        5.39      2.15 o 
  -5  14   3        0.57        0.27      6.44 o 
  -4  14   3        6.80        5.42      1.33 o 
  -3  14   3       11.77        8.75      2.00 o 
  -2  14   3        0.04        0.21      0.48 o 
  -1  14   3       77.39       97.36     10.16 o 
   0  14   3        2.55        5.48      2.91 o 
   1  14   3        5.45        8.07      2.53 o 
   2  14   3        0.82        0.99      0.82 o 
   3  14   3      292.45      332.02     39.91 o 
   4  14   3       81.26       88.44      8.82 o 
   5  14   3       30.39       23.11      7.69 o 
  -7  15   3        8.75        4.89      3.63 o 
  -6  15   3        0.08        1.51      1.99 o 
  -5  15   3        0.03        0.30      2.82 o 
  -4  15   3      154.25      165.41     32.30 o 
  -3  15   3        0.53        0.70      1.72 o 
  -2  15   3       98.97      109.89     15.78 o 
  -1  15   3        1.96        0.83      0.90 o 
   0  15   3       25.16       25.26      3.60 o 
   1  15   3        4.03        8.24      1.95 o 
   2  15   3        3.77        8.75      4.39 o 
   3  15   3        9.28        8.96      3.97 o 
   4  15   3       27.16       15.19      6.43 o 
   5  15   3       11.17        6.35      4.36 o 
  -6  16   3        0.92       -0.18      2.48 o 
  -5  16   3        9.15       15.63      4.38 o 
  -4  16   3       12.91       23.93      4.38 o 
  -3  16   3        4.74        4.64      2.78 o 
  -2  16   3        6.07        3.37      5.64 o 
  -1  16   3        7.88        5.61      2.21 o 
   0  16   3       43.33       42.60      7.05 o 
   1  16   3        1.12        3.28      1.60 o 
   2  16   3       57.55       86.00     13.82 o 
   3  16   3       44.27       33.97      6.65 o 
   4  16   3        3.73        2.25      2.46 o 
  -6  17   3        5.31        3.35      3.14 o 
  -5  17   3        8.50        5.95      2.58 o 
  -4  17   3       32.03       21.19      4.98 o 
  -3  17   3       60.59       57.79     11.65 o 
  -2  17   3       15.62       14.83      3.42 o 
  -1  17   3       33.89       36.87      6.48 o 
   0  17   3       20.96       15.29      2.96 o 
   1  17   3       24.55       34.97      7.62 o 
   2  17   3        9.27        9.38      2.72 o 
   3  17   3       56.44       58.76      7.75 o 
   4  17   3       26.06       17.90      4.58 o 
  -6  18   3        6.58        4.60      3.01 o 
  -5  18   3        0.20        0.89      1.54 o 
  -4  18   3       13.04       14.15      4.22 o 
  -3  18   3        7.84        6.62      4.76 o 
  -2  18   3        8.63        8.27      2.49 o 
  -1  18   3        0.03        1.80      1.48 o 
   0  18   3        1.17        1.60      1.29 o 
   1  18   3        6.22        5.31      2.05 o 
   2  18   3        4.10        3.03      1.87 o 
   3  18   3       84.50      122.26     25.66 o 
  -5  19   3        4.09        1.67      1.49 o 
  -4  19   3       12.47       10.79      4.76 o 
  -3  19   3        0.80        1.37      2.04 o 
  -2  19   3        0.95        0.23      1.44 o 
  -1  19   3        0.25        4.09      2.51 o 
   0  19   3        0.41        2.20      2.64 o 
   1  19   3       22.37       35.91      6.56 o 
   2  19   3        1.71        2.09      3.06 o 
   3  19   3        2.62        9.33      6.25 o 
  -5  20   3        0.89        1.05      2.48 o 
  -4  20   3        3.31        6.09      3.76 o 
  -3  20   3        1.94        0.60      2.46 o 
  -2  20   3        9.92        7.60      2.48 o 
  -1  20   3        4.31        2.69      1.59 o 
   0  20   3        5.84       12.13      4.16 o 
   1  20   3        5.87        5.41      3.16 o 
   2  20   3       60.49       40.22     17.57 o 
  -1  21   3       17.12        7.34      3.58 o 
   0  21   3       27.05       27.32      5.33 o 
   1  21   3       11.17       21.43      5.83 o 
   2  21   3        3.64        6.22      4.23 o 
  -9   0   4        0.05        0.71      1.90 o 
  -8   0   4        1.38        2.53      1.83 o 
  -7   0   4        1.27        0.30      1.28 o 
  -6   0   4       53.65       71.64     13.85 o 
  -5   0   4       81.89       90.80      9.18 o 
  -4   0   4      216.01      202.23      7.51 o 
  -3   0   4        2.13        3.87      1.11 o 
  -2   0   4      144.26      126.41      5.43 o 
  -1   0   4     1099.05     1026.05     37.42 o 
   0   0   4        6.67        9.35      1.48 o 
   1   0   4      291.78      289.63     11.75 o 
   2   0   4        7.33        6.20      0.77 o 
   3   0   4      300.37      326.79      8.95 o 
   4   0   4        5.37        5.33      1.99 o 
   5   0   4        0.51        4.36      2.51 o 
   6   0   4       23.54       18.74      6.53 o 
   7   0   4       22.23       16.39      5.96 o 
  -9   1   4        2.27        1.97      1.21 o 
  -8   1   4       84.45       77.31      5.84 o 
  -7   1   4        2.22        1.35      0.83 o 
  -6   1   4      113.28      108.47      4.94 o 
  -5   1   4       50.71       48.85      3.75 o 
  -4   1   4      219.60      202.94      6.64 o 
  -3   1   4     1652.14     1846.41     32.65 o 
  -2   1   4      766.91      759.67     14.98 o 
  -1   1   4      103.73      104.90      5.66 o 
   0   1   4      161.04      152.92      4.67 o 
   1   1   4       93.99       90.79      7.05 o 
   2   1   4        6.79       10.26      1.00 o 
   3   1   4      149.27      153.62      4.65 o 
   4   1   4        0.87        1.26      1.42 o 
   5   1   4       19.53       15.80      3.25 o 
   6   1   4      172.78      162.11     29.45 o 
   7   1   4       19.94       15.12      4.06 o 
  -9   2   4        0.11        0.22      1.20 o 
  -8   2   4       14.30       13.34      1.89 o 
  -7   2   4        3.91        2.65      1.25 o 
  -6   2   4       11.27       13.49      2.14 o 
  -5   2   4        0.38        0.18      0.81 o 
  -4   2   4       11.12       10.68      1.18 o 
  -3   2   4        4.86        6.99      0.94 o 
  -2   2   4      146.43      135.30      3.40 o 
  -1   2   4        8.48        9.38      0.78 o 
   0   2   4       47.51       43.88      2.61 o 
   1   2   4        1.62        1.10      0.48 o 
   2   2   4      141.20      155.20      4.08 o 
   3   2   4        0.37        1.06      0.79 o 
   4   2   4        1.92        1.40      0.69 o 
   5   2   4        5.03        3.15      2.21 o 
   6   2   4        0.06       -0.18      1.29 o 
   7   2   4        1.97        1.26      1.68 o 
  -9   3   4        0.04       -0.22      1.38 o 
  -8   3   4        8.03        5.27      1.48 o 
  -7   3   4        0.08       -1.02      1.25 o 
  -6   3   4      192.25      202.81     15.94 o 
  -5   3   4      423.60      456.43      6.25 o 
  -4   3   4       27.97       29.04      2.15 o 
  -3   3   4      540.06      605.03     12.78 o 
  -2   3   4      138.49      119.92      5.27 o 
  -1   3   4      139.97      139.34      4.07 o 
   0   3   4      437.47      449.50      8.41 o 
   1   3   4      108.46      108.69      3.12 o 
   2   3   4       30.02       29.65      2.40 o 
   3   3   4      166.07      184.11      6.06 o 
   4   3   4       44.27       51.88      6.76 o 
   5   3   4        9.13        7.67      2.38 o 
   6   3   4       42.39       51.87      6.03 o 
   7   3   4        3.44       -0.31      2.69 o 
  -9   4   4        6.45        4.38      1.20 o 
  -8   4   4       14.10       24.78      3.11 o 
  -7   4   4       10.43       11.29      1.46 o 
  -6   4   4      216.87      219.67     12.24 o 
  -5   4   4        1.19        2.05      0.97 o 
  -4   4   4       51.37       51.42      2.41 o 
  -3   4   4       13.47       12.91      1.15 o 
  -2   4   4       19.82       20.92      2.55 o 
  -1   4   4      177.40      174.36      5.20 o 
   0   4   4        1.97        1.02      0.42 o 
   1   4   4      369.97      389.08      6.97 o 
   2   4   4       24.40       25.73      2.08 o 
   3   4   4      569.01      596.16     17.40 o 
   4   4   4       80.87       75.76      8.54 o 
   5   4   4      112.30      118.95     11.48 o 
   6   4   4        0.01        1.43      1.24 o 
  -9   5   4       15.11       10.91      2.21 o 
  -8   5   4       23.76       16.54      2.26 o 
  -7   5   4       13.08       18.96      3.34 o 
  -6   5   4      299.05      352.77     20.93 o 
  -5   5   4       83.00       75.05      3.78 o 
  -4   5   4       79.70       76.37      3.50 o 
  -3   5   4      674.26      749.17     10.43 o 
  -2   5   4      378.38      392.15      7.62 o 
  -1   5   4      131.11      110.49      3.83 o 
   0   5   4      145.44      148.18      3.66 o 
   1   5   4      204.73      219.47      6.23 o 
   2   5   4        4.41        5.06      0.57 o 
   3   5   4      114.31      128.27      6.37 o 
   4   5   4       26.83       30.10      3.80 o 
   5   5   4        0.12        0.77      1.82 o 
   6   5   4       22.47       22.26      5.12 o 
   7   5   4       17.02       14.85      4.23 o 
  -9   6   4        0.29        0.00      1.26 o 
  -8   6   4       36.96       32.97      4.08 o 
  -7   6   4       13.90       11.48      1.56 o 
  -6   6   4        2.30        0.87      0.91 o 
  -5   6   4       15.40       15.84      1.55 o 
  -4   6   4       18.76       21.88      1.66 o 
  -3   6   4      115.60      108.22      3.54 o 
  -2   6   4       41.50       39.60      2.00 o 
  -1   6   4       66.10       66.71      2.24 o 
   0   6   4        1.53        0.78      0.59 o 
   1   6   4        0.25       -0.23      0.33 o 
   2   6   4      238.64      266.82      5.50 o 
   3   6   4        5.19        5.61      1.58 o 
   4   6   4        7.27        8.79      1.44 o 
   5   6   4       78.03       80.54     12.45 o 
   6   6   4        3.29        3.56      1.37 o 
   7   6   4        7.93        5.46      3.95 o 
  -9   7   4       22.11       16.83      4.18 o 
  -8   7   4       88.73       96.49      7.32 o 
  -7   7   4        6.40        4.79      1.49 o 
  -6   7   4      277.22      295.44     14.87 o 
  -5   7   4      537.85      596.08     16.34 o 
  -4   7   4       77.27       78.37      5.20 o 
  -3   7   4        0.25       -0.05      0.26 o 
  -2   7   4       30.21       31.53      2.04 o 
  -1   7   4        0.18       -0.47      0.90 o 
   0   7   4      544.07      621.39     19.92 o 
   1   7   4       28.67       32.86      1.98 o 
   2   7   4       53.70       54.72      2.56 o 
   3   7   4      294.15      328.48     14.05 o 
   4   7   4      212.62      254.31      9.61 o 
   5   7   4        7.33        5.40      2.46 o 
   6   7   4       12.17        8.25      2.51 o 
   7   7   4        5.79        4.57      2.06 o 
  -9   8   4        0.16        3.64      2.18 o 
  -8   8   4       16.51       23.57      3.64 o 
  -7   8   4      127.66      167.41      8.64 o 
  -6   8   4      367.56      430.56     21.40 o 
  -5   8   4      216.67      215.74      9.09 o 
  -4   8   4       79.86       81.54      3.56 o 
  -3   8   4        8.60       11.35      0.84 o 
  -2   8   4        0.13        0.50      0.57 o 
  -1   8   4       16.51       11.91      1.24 o 
   0   8   4       10.55       10.77      1.54 o 
   1   8   4       98.80      113.45      3.94 o 
   2   8   4        3.46        7.18      1.21 o 
   3   8   4      372.93      465.44     17.22 o 
   4   8   4       35.49       34.81      3.93 o 
   5   8   4      252.71      281.47     34.96 o 
   6   8   4        2.06        1.51      1.97 o 
   7   8   4        2.12        0.84      1.05 o 
  -9   9   4        4.01        1.10      1.43 o 
  -8   9   4       29.36       31.93      4.10 o 
  -7   9   4       74.69      100.61     16.14 o 
  -6   9   4       41.14       48.29      3.74 o 
  -5   9   4      112.68      132.33      6.58 o 
  -4   9   4        0.00        0.36      1.08 o 
  -3   9   4      285.22      336.95      6.34 o 
  -2   9   4        3.88        6.80      1.67 o 
  -1   9   4      130.84      140.51      5.89 o 
   0   9   4        7.03        6.81      2.91 o 
   1   9   4       66.14       73.36      4.32 o 
   2   9   4       34.15       30.01      3.27 o 
   3   9   4        0.80       -0.21      0.89 o 
   4   9   4       43.57       42.24      5.45 o 
   5   9   4        0.93        2.81      1.46 o 
   6   9   4        3.83        1.50      1.37 o 
  -9  10   4        1.34        2.02      1.57 o 
  -8  10   4       24.17       28.48      3.72 o 
  -7  10   4       62.56       53.92      8.24 o 
  -6  10   4      134.32      132.06     17.79 o 
  -5  10   4       14.11       14.49      1.42 o 
  -4  10   4      102.94      112.03      5.50 o 
  -3  10   4       15.18       16.45      1.21 o 
  -2  10   4        0.42        2.34      1.28 o 
  -1  10   4        6.77        6.78      1.19 o 
   0  10   4       24.11       25.71      3.29 o 
   1  10   4       10.30        8.30      0.90 o 
   2  10   4        5.72        8.16      0.97 o 
   3  10   4       11.69        8.26      2.22 o 
   4  10   4      110.70      135.84     15.24 o 
   5  10   4       81.43       77.17     15.76 o 
  -9  11   4       43.44       29.15     11.66 o 
  -8  11   4        4.12        5.44      2.64 o 
  -7  11   4        9.54        9.48      1.83 o 
  -6  11   4        6.16       10.60      2.18 o 
  -5  11   4      103.77       97.87      6.83 o 
  -4  11   4      165.09      182.72      7.94 o 
  -3  11   4        0.01        0.84      0.67 o 
  -2  11   4       27.05       29.20      3.73 o 
  -1  11   4        0.05        0.46      1.03 o 
   0  11   4        8.21        7.86      1.60 o 
   1  11   4      156.30      190.67     16.85 o 
   2  11   4        0.94       -0.09      0.45 o 
   3  11   4       12.11       13.45      2.34 o 
   4  11   4      104.84      107.72     16.88 o 
   5  11   4        1.15        0.52      0.86 o 
  -8  12   4        0.53        0.57      2.48 o 
  -7  12   4       92.91      107.86     17.75 o 
  -6  12   4       75.65       85.94      6.48 o 
  -5  12   4      132.12      158.94     16.99 o 
  -4  12   4      112.61      133.22      5.72 o 
  -3  12   4       15.97       12.97      1.34 o 
  -2  12   4       39.50       41.69      5.13 o 
  -1  12   4       98.24      114.89      6.66 o 
   0  12   4        9.49       11.52      2.31 o 
   1  12   4        0.54        2.98      1.38 o 
   2  12   4       17.36       21.77      3.58 o 
   3  12   4       19.33       22.35      3.38 o 
   4  12   4        0.93        7.79      4.70 o 
   5  12   4        7.47        1.46      3.50 o 
  -7  13   4       17.31       18.30      2.68 o 
  -6  13   4        6.44        6.11      6.22 o 
  -5  13   4        4.16        4.88      1.34 o 
  -4  13   4       45.46       42.57      4.53 o 
  -3  13   4       73.28       39.97      6.80 o 
  -2  13   4       51.22       46.76     11.05 o 
  -1  13   4       43.82       47.30      5.33 o 
   0  13   4       19.95       22.06      4.99 o 
   1  13   4       32.24       34.33      4.01 o 
   2  13   4       49.11       60.20      9.26 o 
   3  13   4       15.10       17.46      5.28 o 
   4  13   4        1.36        3.19      3.11 o 
  -7  14   4        4.75       -0.08      2.74 o 
  -6  14   4       44.21       36.95     11.02 o 
  -5  14   4       38.20       45.45      6.69 o 
  -4  14   4        5.57        3.44      1.94 o 
  -3  14   4        6.61        8.24      3.29 o 
  -2  14   4       23.79       20.50      4.16 o 
  -1  14   4        0.38        1.06      0.72 o 
   0  14   4       45.63       50.36      4.68 o 
   1  14   4        1.63        3.36      1.32 o 
   2  14   4       17.69       20.96      5.18 o 
   3  14   4        0.01       -1.33      3.03 o 
   4  14   4       20.72       13.30      5.52 o 
  -6  15   4        1.09        2.74      4.49 o 
  -5  15   4        5.34        4.96      4.05 o 
  -4  15   4        3.66        3.66      1.46 o 
  -3  15   4       52.19       53.52      7.17 o 
  -2  15   4      125.90      139.53     17.81 o 
  -1  15   4       43.44       39.67      8.31 o 
   0  15   4       23.91       27.36      5.06 o 
   1  15   4       10.78       11.29      2.70 o 
   2  15   4        0.05        3.88      2.34 o 
   3  15   4        0.20        3.19      3.42 o 
   4  15   4        0.40       -1.07      3.08 o 
  -6  16   4        4.51        4.34      3.27 o 
  -5  16   4        2.63        5.51      2.56 o 
  -4  16   4      114.76      159.19      9.12 o 
  -3  16   4       49.16       38.36      7.98 o 
  -2  16   4       10.99        7.05      2.37 o 
  -1  16   4        4.69        5.23      4.85 o 
   0  16   4        0.09        1.06      1.10 o 
   1  16   4        6.43        8.20      3.70 o 
   2  16   4        6.14        9.72      2.51 o 
   3  16   4        7.01        9.07      4.34 o 
  -6  17   4        0.13        2.17      2.74 o 
  -5  17   4        0.12        0.63      2.56 o 
  -4  17   4       62.19       68.87      9.03 o 
  -3  17   4        2.67        8.91      3.21 o 
  -2  17   4       63.29       74.29      6.35 o 
  -1  17   4        9.24        6.10      5.49 o 
   0  17   4       13.52       15.11      4.23 o 
   1  17   4       22.80       19.55      5.59 o 
   2  17   4        4.68        5.15      3.97 o 
   3  17   4        0.13        0.99      1.41 o 
  -5  18   4        4.89        6.17      4.34 o 
  -4  18   4        7.03        1.94      4.21 o 
  -3  18   4        2.89        6.07      3.80 o 
  -2  18   4       28.18       17.70      4.55 o 
  -1  18   4        3.98        2.15      2.72 o 
   0  18   4        4.94        3.66      1.78 o 
   1  18   4       29.04       44.26      7.40 o 
   2  18   4       26.17       33.07      6.48 o 
  -5  19   4        2.41        4.08      2.90 o 
  -4  19   4        0.87        1.07      1.80 o 
  -3  19   4       55.11       24.29     13.07 o 
  -2  19   4       69.05       94.99      7.23 o 
  -1  19   4       36.95       29.25      7.98 o 
   0  19   4       17.17       16.39      5.36 o 
   1  19   4       22.32       30.95      6.17 o 
   2  19   4        6.72       15.92      6.48 o 
  -4  20   4        1.71        1.96      2.80 o 
  -3  20   4        3.30        3.42      2.85 o 
  -2  20   4        0.01        2.06      3.08 o 
  -1  20   4        0.05        0.68      1.49 o 
   0  20   4       14.68       23.39      6.56 o 
   1  20   4       12.68        9.54      5.38 o 
  -3  21   4        1.18        0.60      2.77 o 
  -2  21   4        0.59        0.73      2.93 o 
  -1  21   4        0.79        5.23      2.33 o 
   0  21   4        0.21        1.83      2.82 o 
  -9   1   5        0.46        1.12      0.94 o 
  -8   1   5        6.27        4.45      1.36 o 
  -7   1   5      142.96      171.93      6.55 o 
  -6   1   5        3.27        1.80      1.37 o 
  -5   1   5      137.60      141.18      8.36 o 
  -4   1   5      552.69      627.35     14.29 o 
  -3   1   5      105.17      102.06      4.83 o 
  -2   1   5        5.13        7.15      0.86 o 
  -1   1   5       27.07       27.25      1.90 o 
   0   1   5       36.45       40.36      2.80 o 
   1   1   5       71.87       76.37      5.39 o 
   2   1   5      347.13      389.50      5.89 o 
   3   1   5        3.28        2.23      1.01 o 
   4   1   5       13.32       12.02      2.35 o 
   5   1   5       30.89       35.74      5.35 o 
   6   1   5        5.08       10.08      3.43 o 
  -9   2   5       15.27       20.54      2.91 o 
  -8   2   5       19.07       16.96      2.39 o 
  -7   2   5        0.41        1.78      1.04 o 
  -6   2   5      430.95      501.34     29.24 o 
  -5   2   5       74.25       58.30      3.81 o 
  -4   2   5       23.91       17.96      1.68 o 
  -3   2   5      194.01      183.47      4.03 o 
  -2   2   5     2395.87     2854.78     40.29 o 
  -1   2   5      287.25      314.28      8.52 o 
   0   2   5      118.62      103.41      3.47 o 
   1   2   5       28.32       25.53      2.14 o 
   2   2   5       93.99      104.23      3.75 o 
   3   2   5       86.57       87.47      7.71 o 
   4   2   5       35.67       42.54      7.66 o 
   5   2   5        2.69        0.88      1.74 o 
   6   2   5        4.49        3.27      2.39 o 
  -9   3   5        5.33        4.43      1.17 o 
  -8   3   5       25.22       23.46      2.62 o 
  -7   3   5      178.25      188.47     18.42 o 
  -6   3   5       16.11       14.41      1.88 o 
  -5   3   5        7.24        7.05      1.61 o 
  -4   3   5       83.73       93.42      3.86 o 
  -3   3   5        5.29        2.63      0.82 o 
  -2   3   5       84.62      107.11     26.86 o 
  -1   3   5       85.01       92.57      3.80 o 
   0   3   5       46.99       47.78      3.39 o 
   1   3   5      154.98      162.17      5.57 o 
   2   3   5        1.95        2.66      1.24 o 
   3   3   5      162.77      183.63      7.41 o 
   4   3   5       47.87       54.59      4.67 o 
   5   3   5        6.70        9.36      2.46 o 
   6   3   5       20.93       25.57      3.97 o 
  -9   4   5        2.53        1.36      1.55 o 
  -8   4   5       16.00       13.25      2.12 o 
  -7   4   5      407.13      476.62     13.47 o 
  -6   4   5      100.43      116.40      8.66 o 
  -5   4   5      166.19      174.23      4.64 o 
  -4   4   5       92.07       95.99      4.01 o 
  -3   4   5       44.88       37.38      2.22 o 
  -2   4   5      200.44      212.36      5.66 o 
  -1   4   5       10.27       10.84      0.89 o 
   0   4   5      130.17      141.27      6.60 o 
   1   4   5       79.26       80.95      2.98 o 
   2   4   5       24.45       23.60      2.38 o 
   3   4   5      192.83      195.92      9.01 o 
   4   4   5       62.56       72.20     10.01 o 
   5   4   5        1.27        0.82      1.54 o 
   6   4   5        0.00        2.64      1.54 o 
  -9   5   5        2.42        2.29      2.25 o 
  -8   5   5        4.02        6.03      1.69 o 
  -7   5   5        5.20        6.69      1.88 o 
  -6   5   5       50.41       60.00      6.99 o 
  -5   5   5      181.92      190.92      5.98 o 
  -4   5   5       80.89       82.41      2.84 o 
  -3   5   5       18.31       17.20      1.31 o 
  -2   5   5       46.21       44.69      2.27 o 
  -1   5   5      178.81      170.87      4.19 o 
   0   5   5      153.91      155.30      4.82 o 
   1   5   5      171.24      189.04      4.65 o 
   2   5   5       67.50       76.02      5.34 o 
   3   5   5       78.53       79.66      7.01 o 
   4   5   5       33.12       41.60      4.71 o 
   5   5   5       46.36       42.12      7.62 o 
   6   5   5       39.86       32.47     11.14 o 
  -9   6   5        0.02        0.96      1.08 o 
  -8   6   5        1.58        2.07      1.07 o 
  -7   6   5        9.95        4.86      2.24 o 
  -6   6   5      352.76      432.55     19.57 o 
  -5   6   5       21.41       21.87      1.94 o 
  -4   6   5      716.36      774.99      7.85 o 
  -3   6   5      101.99      113.04      4.32 o 
  -2   6   5      111.42      119.17      4.10 o 
  -1   6   5        0.01       -0.22      0.45 o 
   0   6   5      153.53      149.17      6.02 o 
   1   6   5        9.43       13.71      1.60 o 
   2   6   5       47.73       46.57      4.21 o 
   3   6   5        3.71        5.17      1.16 o 
   4   6   5       99.64      101.31     18.23 o 
   5   6   5      131.23      187.14     29.75 o 
   6   6   5        2.59        2.12      1.52 o 
  -9   7   5       10.41        6.99      4.50 o 
  -8   7   5       34.73       38.58      5.06 o 
  -7   7   5       86.44      100.80     15.29 o 
  -6   7   5        0.10        0.65      0.84 o 
  -5   7   5      632.92      737.36     23.52 o 
  -4   7   5       29.04       28.32      2.51 o 
  -3   7   5       96.53      103.48      3.69 o 
  -2   7   5       34.95       31.65      2.47 o 
  -1   7   5       35.31       28.98      1.62 o 
   0   7   5        0.55        0.89      0.47 o 
   1   7   5        1.99        2.13      0.61 o 
   2   7   5       34.49       25.03      2.19 o 
   3   7   5        1.07        0.77      0.91 o 
   4   7   5      242.28      274.27     15.62 o 
   5   7   5       51.73       60.13      8.09 o 
   6   7   5       45.15       29.86     11.58 o 
  -9   8   5       13.24       12.95      3.48 o 
  -8   8   5       11.92       12.24      2.15 o 
  -7   8   5       28.12       24.71      3.22 o 
  -6   8   5        8.49        9.11      1.18 o 
  -5   8   5        4.95        3.90      1.57 o 
  -4   8   5       24.59       20.37      2.00 o 
  -3   8   5       13.21       11.96      1.17 o 
  -2   8   5       67.66       65.81      3.47 o 
  -1   8   5        1.30        0.17      1.87 o 
   0   8   5        3.38        0.92      1.08 o 
   1   8   5      114.75      117.36      5.18 o 
   2   8   5       35.26       38.08      3.58 o 
   3   8   5        0.00        0.84      0.97 o 
   4   8   5        2.24        2.18      1.44 o 
   5   8   5        7.15        7.31      2.05 o 
   6   8   5        0.20        1.59      1.02 o 
  -9   9   5        3.59        2.96      2.69 o 
  -8   9   5       43.40       28.63      5.91 o 
  -7   9   5       24.94       22.27      2.56 o 
  -6   9   5      148.26      177.11     10.04 o 
  -5   9   5      199.99      240.00     12.90 o 
  -4   9   5       20.84       20.52      2.93 o 
  -3   9   5        7.35        6.13      0.72 o 
  -2   9   5       26.47       28.31      3.86 o 
  -1   9   5      141.99      145.48     13.79 o 
   0   9   5       36.87       39.17      5.78 o 
   1   9   5       95.11       99.61      9.42 o 
   2   9   5        2.39        1.98      0.60 o 
   3   9   5       13.52       14.47      2.19 o 
   4   9   5       63.14       68.95     10.36 o 
   5   9   5        1.21        1.43      1.58 o 
  -9  10   5        1.68        1.07      0.89 o 
  -8  10   5       23.94       22.29      3.25 o 
  -7  10   5       29.96       31.98      3.14 o 
  -6  10   5       13.79       11.18      1.77 o 
  -5  10   5       49.59       41.03      3.51 o 
  -4  10   5      435.42      510.56     13.11 o 
  -3  10   5        4.09        2.49      0.84 o 
  -2  10   5        0.15       -0.34      2.64 o 
  -1  10   5       37.79       42.88      7.05 o 
   0  10   5      116.12      149.70     14.14 o 
   1  10   5       39.91       39.93      5.31 o 
   2  10   5       29.48       33.29      2.44 o 
   3  10   5        2.30        2.12      1.88 o 
   4  10   5       86.87      105.73     11.72 o 
  -8  11   5        2.67        1.01      1.54 o 
  -7  11   5       44.56       48.45      8.28 o 
  -6  11   5       23.58       26.51      4.08 o 
  -5  11   5      366.16      474.51     16.45 o 
  -4  11   5        2.93        1.54      0.57 o 
  -3  11   5       39.42       36.31      5.60 o 
  -2  11   5        1.53       -1.13      2.23 o 
  -1  11   5      238.56      256.72     13.65 o 
   0  11   5       71.20       68.91      6.46 o 
   1  11   5       24.01       27.60      5.86 o 
   2  11   5        0.02        1.16      0.86 o 
   3  11   5        7.41       11.03      4.76 o 
   4  11   5       24.46       19.06      6.01 o 
  -7  12   5        5.00        6.05      1.50 o 
  -6  12   5       12.63       16.24      3.41 o 
  -5  12   5       32.76       32.10      3.60 o 
  -4  12   5        0.01        1.46      0.90 o 
  -3  12   5        6.49        5.27      2.21 o 
  -2  12   5        0.02        2.06      2.43 o 
  -1  12   5       85.82       75.87     19.39 o 
   0  12   5        0.01        0.90      2.27 o 
   1  12   5      130.20      177.64     17.23 o 
   2  12   5        5.72        2.14      3.58 o 
   3  12   5       29.22       25.96      6.06 o 
   4  12   5        0.07        4.05      3.21 o 
  -7  13   5        5.72        4.36      1.46 o 
  -6  13   5        1.55        3.51      2.62 o 
  -5  13   5        2.80        5.10      1.66 o 
  -4  13   5        9.53       10.21      2.73 o 
  -3  13   5       12.38       11.53      2.39 o 
  -2  13   5        3.19        7.86      2.93 o 
  -1  13   5       38.56       44.73      8.13 o 
   0  13   5       39.91       32.06      6.03 o 
   1  13   5        4.05        2.82      3.42 o 
   2  13   5       14.31       15.58      5.15 o 
   3  13   5        2.51        3.06      2.67 o 
  -6  14   5       21.24       17.84      3.46 o 
  -5  14   5       74.44       75.75      9.46 o 
  -4  14   5       22.78       29.45     14.40 o 
  -3  14   5       24.85       26.84      6.35 o 
  -2  14   5       23.75       25.97      4.74 o 
  -1  14   5       62.84       62.94      7.67 o 
   0  14   5       10.15       16.13      5.25 o 
   1  14   5        1.36        3.38      2.69 o 
   2  14   5       36.43       45.96      9.02 o 
   3  14   5       14.41       18.06      5.83 o 
  -6  15   5        3.18        4.49      3.11 o 
  -5  15   5       19.00       17.39      3.69 o 
  -4  15   5       50.88       67.67      6.44 o 
  -3  15   5      251.80      327.01     30.85 o 
  -2  15   5       20.21       18.06      3.91 o 
  -1  15   5      143.77      174.78     38.12 o 
   0  15   5        2.34       -0.08      3.27 o 
   1  15   5        2.95       -0.16      3.01 o 
   2  15   5        1.80        0.65      3.50 o 
   3  15   5       24.70       30.56      6.93 o 
  -5  16   5        0.82       -0.43      2.91 o 
  -4  16   5        0.00        2.88      2.56 o 
  -3  16   5       17.84       21.86      5.25 o 
  -2  16   5       26.44       30.17      5.77 o 
  -1  16   5       30.28       28.00      5.53 o 
   0  16   5        7.75       17.04      5.59 o 
   1  16   5        3.94        7.45      3.42 o 
   2  16   5       13.47       19.29      5.46 o 
  -5  17   5        0.46       -1.83      2.80 o 
  -4  17   5       10.92       15.03      4.23 o 
  -3  17   5        0.16        0.28      2.40 o 
  -2  17   5       28.97       28.03      8.01 o 
  -1  17   5       28.85       32.84      6.39 o 
   0  17   5       22.86       35.91      8.36 o 
   1  17   5        0.45        4.81      4.34 o 
   2  17   5        4.98       10.30      5.59 o 
  -4  18   5       14.43       14.53      4.23 o 
  -3  18   5        1.98        4.57      4.31 o 
  -2  18   5       13.75        7.20      4.32 o 
  -1  18   5        1.45        2.43      2.95 o 
   0  18   5        5.10       -0.73      3.06 o 
   1  18   5        8.02        3.84      3.63 o 
  -3  19   5       36.23       25.52      8.86 o 
  -2  19   5        0.00        0.55      3.19 o 
  -1  19   5        4.38        3.08      3.14 o 
   0  19   5        0.00        0.65      2.17 o 
  -9   0   6        6.76        4.96      2.54 o 
  -8   0   6        0.18        1.36      1.53 o 
  -7   0   6       94.34       91.98      9.97 o 
  -6   0   6     1099.58     1326.44     93.69 o 
  -5   0   6        3.68        2.01      1.33 o 
  -4   0   6       17.05       14.94      4.88 o 
  -3   0   6        1.27       -0.67      1.72 o 
  -2   0   6      258.19      311.55     11.52 o 
  -1   0   6      103.21      109.98      5.86 o 
   0   0   6        3.27        3.09      1.05 o 
   1   0   6      159.10      196.41     21.26 o 
   2   0   6       77.30       73.15     18.63 o 
   3   0   6        8.65       10.09      1.62 o 
   4   0   6      298.40      282.31     54.05 o 
   5   0   6        0.33        1.93      2.64 o 
   6   0   6        0.05        2.77      1.18 o 
  -9   1   6       18.52       24.30      4.44 o 
  -8   1   6        0.52        1.27      0.79 o 
  -7   1   6        2.95        4.49      1.86 o 
  -6   1   6       95.90      128.51     32.14 o 
  -5   1   6      462.26      535.71     16.67 o 
  -4   1   6        0.39        0.08      0.76 o 
  -3   1   6       18.05       18.29      1.48 o 
  -2   1   6        1.18        0.60      0.42 o 
  -1   1   6      572.29      651.02     14.87 o 
   0   1   6       40.67       36.07      1.99 o 
   1   1   6       12.07       10.82      1.29 o 
   2   1   6       67.28       77.22      6.74 o 
   3   1   6       70.00       69.82     11.92 o 
   4   1   6       18.71       17.12      3.66 o 
   5   1   6        3.08        6.90      1.65 o 
   6   1   6        8.40        2.59      3.01 o 
  -9   2   6        5.73       10.90      2.19 o 
  -8   2   6        0.81        0.77      1.14 o 
  -7   2   6        3.73        2.56      1.08 o 
  -6   2   6       24.99       32.70      4.47 o 
  -5   2   6        8.64        8.90      1.69 o 
  -4   2   6      118.52      123.58      4.71 o 
  -3   2   6      171.67      186.09      4.19 o 
  -2   2   6       15.95       14.02      1.28 o 
  -1   2   6      300.28      284.40      9.50 o 
   0   2   6      113.53      121.02      4.74 o 
   1   2   6       32.81       33.86      3.53 o 
   2   2   6        2.92        1.25      0.57 o 
   3   2   6        0.65        1.91      0.92 o 
   4   2   6        2.60        1.21      1.19 o 
   5   2   6        0.75        1.75      0.93 o 
   6   2   6        7.13        6.17      4.81 o 
  -9   3   6        0.03        0.47      1.35 o 
  -8   3   6        8.28       10.36      3.53 o 
  -7   3   6        9.73        6.28      1.72 o 
  -6   3   6        1.73        4.12      1.71 o 
  -5   3   6       85.69      100.15      5.02 o 
  -4   3   6      119.40      111.72      5.12 o 
  -3   3   6        0.18       -0.23      0.77 o 
  -2   3   6      146.29      167.25      3.57 o 
  -1   3   6       22.15       22.08      1.66 o 
   0   3   6       13.45       12.47      1.18 o 
   1   3   6       77.83       81.29     11.75 o 
   2   3   6       36.78       31.90      3.64 o 
   3   3   6      144.61      175.22     16.21 o 
   4   3   6       12.01        9.58      1.89 o 
   5   3   6        2.60        2.89      1.46 o 
   6   3   6        7.19        6.51      3.11 o 
  -9   4   6        1.14        3.60      2.52 o 
  -8   4   6        9.10        8.60      1.66 o 
  -7   4   6       37.74       33.95      4.00 o 
  -6   4   6      315.63      344.34     16.83 o 
  -5   4   6      186.87      180.10      9.78 o 
  -4   4   6      199.83      178.21      4.10 o 
  -3   4   6      306.73      327.22      7.58 o 
  -2   4   6       40.50       40.92      2.61 o 
  -1   4   6       29.28       29.80      1.81 o 
   0   4   6       84.74       81.13      3.43 o 
   1   4   6      151.01      162.51      8.69 o 
   2   4   6        0.17        1.86      0.65 o 
   3   4   6        1.40        0.92      1.64 o 
   4   4   6        1.69        2.23      1.39 o 
   5   4   6        0.02        2.85      2.04 o 
   6   4   6       29.37       40.20      6.40 o 
  -9   5   6       12.47       12.49      5.67 o 
  -8   5   6        8.46       12.03      2.02 o 
  -7   5   6       17.21       18.89      2.59 o 
  -6   5   6       40.28       39.96      3.71 o 
  -5   5   6      560.70      644.08     14.95 o 
  -4   5   6      120.32      136.41      6.13 o 
  -3   5   6      241.82      243.58      8.44 o 
  -2   5   6       35.54       38.49      2.67 o 
  -1   5   6      170.25      179.07      5.93 o 
   0   5   6        7.62        4.78      0.75 o 
   1   5   6        0.59        0.25      0.47 o 
   2   5   6        3.34        2.00      0.95 o 
   3   5   6        2.58        7.64      2.58 o 
   4   5   6        2.11        1.63      1.36 o 
   5   5   6       87.54      100.82     19.46 o 
   6   5   6        0.32        2.04      1.93 o 
  -9   6   6        2.71        2.52      1.55 o 
  -8   6   6        3.97        3.17      1.19 o 
  -7   6   6        0.16        1.92      0.95 o 
  -6   6   6       10.87        8.75      1.24 o 
  -5   6   6       79.14       78.32      3.81 o 
  -4   6   6      226.29      246.71      9.12 o 
  -3   6   6      245.83      266.61      8.79 o 
  -2   6   6       14.28       13.60      1.38 o 
  -1   6   6      143.06      154.83      5.51 o 
   0   6   6      208.14      218.97      7.47 o 
   1   6   6        0.31        0.44      0.51 o 
   2   6   6       26.20       27.63      3.16 o 
   3   6   6        3.50        2.50      1.02 o 
   4   6   6        9.36       10.67      4.36 o 
   5   6   6        4.27       -0.10      1.80 o 
  -9   7   6        0.02        1.20      2.59 o 
  -8   7   6       18.39       17.23      3.24 o 
  -7   7   6       10.59       10.26      1.46 o 
  -6   7   6       34.31       32.55      3.12 o 
  -5   7   6        7.93        7.06      0.83 o 
  -4   7   6        1.74        0.88      0.54 o 
  -3   7   6       43.69       37.15      5.32 o 
  -2   7   6       30.72       31.50      5.85 o 
  -1   7   6      124.88      134.79      4.99 o 
   0   7   6      104.93      113.69      6.46 o 
   1   7   6      147.51      168.07      7.59 o 
   2   7   6        6.90        4.76      0.86 o 
   3   7   6       33.68       52.07      6.23 o 
   4   7   6       12.30        7.22      2.08 o 
   5   7   6       86.54      126.76      9.16 o 
  -9   8   6        0.16       -0.31      0.74 o 
  -8   8   6        8.15       10.63      1.89 o 
  -7   8   6       27.56       29.38      2.63 o 
  -6   8   6        7.52        6.95      1.43 o 
  -5   8   6      175.58      193.52     12.02 o 
  -4   8   6      845.59     1050.40     25.03 o 
  -3   8   6      320.90      412.54     12.70 o 
  -2   8   6        1.52        0.68      1.05 o 
  -1   8   6       72.37       71.69      3.44 o 
   0   8   6      289.79      315.01      9.05 o 
   1   8   6       13.30        8.48      1.40 o 
   2   8   6        4.49        6.34      1.81 o 
   3   8   6        0.90        0.69      1.38 o 
   4   8   6       80.57       62.60     14.26 o 
  -9   9   6       10.71        9.02      3.27 o 
  -8   9   6        7.64        5.81      2.21 o 
  -7   9   6        2.48        2.81      1.10 o 
  -6   9   6       23.76       28.40      3.47 o 
  -5   9   6       98.99       89.99      8.64 o 
  -4   9   6       13.31       12.05      1.67 o 
  -3   9   6      439.65      505.85     14.12 o 
  -2   9   6      140.77      182.00     22.65 o 
  -1   9   6       12.58       16.75      3.24 o 
   0   9   6       69.78       56.35      6.05 o 
   1   9   6       10.43       10.55      1.41 o 
   2   9   6       34.95       39.41      5.89 o 
   3   9   6        0.60        1.45      1.35 o 
   4   9   6       13.61        8.81      3.01 o 
  -8  10   6        4.87        1.23      0.97 o 
  -7  10   6        0.05        1.62      1.16 o 
  -6  10   6        2.26        2.11      1.31 o 
  -5  10   6       21.70       22.69      2.31 o 
  -4  10   6       18.85       13.61      2.00 o 
  -3  10   6       56.74       58.35      7.28 o 
  -2  10   6       12.85       14.78      3.60 o 
  -1  10   6        0.29       -3.42      3.42 o 
   0  10   6       28.60       43.45      7.06 o 
   1  10   6       51.68       79.68     10.46 o 
   2  10   6        5.02        6.56      3.58 o 
   3  10   6        0.26       -2.64      3.84 o 
  -7  11   6        3.35        1.09      1.95 o 
  -6  11   6       20.44       31.60      4.89 o 
  -5  11   6        0.11        0.93      0.93 o 
  -4  11   6       23.24       27.00      4.96 o 
  -3  11   6        0.18       -0.65      2.71 o 
  -2  11   6      131.11      178.94     40.77 o 
  -1  11   6        9.09       17.38      5.62 o 
   0  11   6       10.62       12.68      2.20 o 
   1  11   6       16.55       20.00      5.54 o 
   2  11   6       74.06       83.73     17.71 o 
   3  11   6       21.29       30.79      7.71 o 
  -7  12   6       19.19       12.84      5.59 o 
  -6  12   6        0.07        0.12      2.57 o 
  -5  12   6        3.15        0.66      2.33 o 
  -4  12   6       78.43       86.88      9.56 o 
  -3  12   6        0.84        1.78      1.47 o 
  -2  12   6       23.91       21.56      4.19 o 
  -1  12   6      110.63      139.68     25.88 o 
   0  12   6      200.06      267.92     18.97 o 
   1  12   6        0.91        0.05      3.40 o 
   2  12   6       34.59       47.58      8.24 o 
   3  12   6        0.40       -0.13      3.79 o 
  -6  13   6       26.33       27.10      4.32 o 
  -5  13   6       48.72       42.27      8.32 o 
  -4  13   6       17.99       19.33      3.89 o 
  -3  13   6       34.11       35.28      7.16 o 
  -2  13   6       39.83       38.26      5.90 o 
  -1  13   6        1.89        5.12      3.79 o 
   0  13   6       12.46       12.52      4.76 o 
   1  13   6        6.04        6.25      3.87 o 
   2  13   6       28.57       49.14      9.86 o 
  -6  14   6        6.85        3.71      3.49 o 
  -5  14   6        1.80        4.45      2.84 o 
  -4  14   6        0.07       -0.13      4.09 o 
  -3  14   6       24.51       26.00      5.57 o 
  -2  14   6       74.34      105.33     21.68 o 
  -1  14   6        5.72       14.74      5.67 o 
   0  14   6        0.53        8.68      5.28 o 
   1  14   6        5.08        5.15      3.95 o 
   2  14   6        0.04        4.63      4.15 o 
  -5  15   6        9.49        9.78      3.16 o 
  -4  15   6        9.46        6.18      2.88 o 
  -3  15   6        3.84        3.15      4.14 o 
  -2  15   6       12.03       17.53      5.46 o 
  -1  15   6        4.43        0.99      3.37 o 
   0  15   6        4.76       11.92      4.76 o 
   1  15   6        0.42        3.66      4.08 o 
  -4  16   6       11.91       14.92      4.94 o 
  -3  16   6        4.56        3.20      1.74 o 
  -2  16   6        9.93        5.69      3.03 o 
  -1  16   6        9.15        7.19      3.97 o 
   0  16   6       17.04       23.00      7.16 o 
   1  16   6       13.02       20.36      6.48 o 
  -4  17   6       67.06       51.23     18.07 o 
  -3  17   6        3.05        4.23      3.95 o 
  -2  17   6        9.77       11.68      6.72 o 
  -1  17   6        3.73        1.12      2.98 o 
  -9   1   7        6.34        6.93      1.64 o 
  -8   1   7        5.16        4.89      1.43 o 
  -7   1   7       23.05       26.60      3.84 o 
  -6   1   7       27.27       18.43      3.06 o 
  -5   1   7      135.19      121.75     10.51 o 
  -4   1   7       13.05       13.78      1.65 o 
  -3   1   7       19.08       14.92      1.55 o 
  -2   1   7       18.53       18.86      1.57 o 
  -1   1   7        9.38        7.37      1.19 o 
   0   1   7       26.25       22.45      2.03 o 
   1   1   7        2.57        1.29      1.65 o 
   2   1   7      185.84      240.97     42.45 o 
   3   1   7        3.13        3.79      1.84 o 
   4   1   7       23.10       22.74      5.10 o 
   5   1   7       23.52       13.31      3.82 o 
  -9   2   7        5.15        6.29      3.04 o 
  -8   2   7        3.61        2.46      2.00 o 
  -7   2   7       10.02        7.96      1.41 o 
  -6   2   7        3.04        2.40      0.92 o 
  -5   2   7      269.02      307.77     20.70 o 
  -4   2   7        4.20        4.41      1.33 o 
  -3   2   7      420.49      512.13     15.63 o 
  -2   2   7       41.90       31.64      2.60 o 
  -1   2   7      182.83      192.70      7.73 o 
   0   2   7       15.44       12.58      1.47 o 
   1   2   7      315.09      403.15     22.86 o 
   2   2   7       58.17       57.39      6.86 o 
   3   2   7        1.08        1.01      1.00 o 
   4   2   7       15.77       11.36      3.38 o 
   5   2   7        7.30        3.24      2.17 o 
  -9   3   7       14.38       12.74      3.82 o 
  -8   3   7        7.19        7.19      1.92 o 
  -7   3   7        0.91        1.95      1.11 o 
  -6   3   7       58.13       46.19      4.28 o 
  -5   3   7       87.19       74.81      5.49 o 
  -4   3   7        6.43        4.06      0.96 o 
  -3   3   7       13.26       16.25      2.05 o 
  -2   3   7      164.43      182.39     11.94 o 
  -1   3   7       57.82       67.88      8.06 o 
   0   3   7      136.26      146.50     10.61 o 
   1   3   7        0.20        1.00      0.69 o 
   2   3   7       64.75       58.48     11.58 o 
   3   3   7        4.97        3.27      1.58 o 
   4   3   7       38.32       35.18      7.22 o 
   5   3   7       16.42        8.47      2.82 o 
  -9   4   7       12.22       11.60      2.47 o 
  -8   4   7        7.32       11.08      2.35 o 
  -7   4   7        8.98        9.52      1.89 o 
  -6   4   7       31.80       34.36      3.07 o 
  -5   4   7       36.70       32.56      2.59 o 
  -4   4   7      135.15      142.07      9.18 o 
  -3   4   7       42.38       38.16      3.60 o 
  -2   4   7      151.13      173.44     26.39 o 
  -1   4   7        1.17        0.95      0.52 o 
   0   4   7      102.97      109.86      5.64 o 
   1   4   7       62.89       50.85      5.83 o 
   2   4   7        6.96        6.06      2.76 o 
   3   4   7       18.57       18.96      3.61 o 
   4   4   7        0.12        1.68      2.17 o 
   5   4   7       17.99       10.27      3.55 o 
  -9   5   7        2.18        3.03      1.43 o 
  -8   5   7       13.46       17.88      1.90 o 
  -7   5   7        1.13        1.81      0.90 o 
  -6   5   7        0.44        0.36      0.69 o 
  -5   5   7        9.72        8.85      1.57 o 
  -4   5   7      254.19      295.28     14.99 o 
  -3   5   7      381.77      428.34     16.94 o 
  -2   5   7       21.49       12.02      3.20 o 
  -1   5   7       22.98       22.46      2.34 o 
   0   5   7      243.60      285.69     11.79 o 
   1   5   7       64.89       55.75      7.53 o 
   2   5   7       16.21       13.28      3.42 o 
   3   5   7       58.78       48.49      9.72 o 
   4   5   7        7.98        8.89      4.98 o 
   5   5   7        0.33        1.07      1.12 o 
  -9   6   7       10.16        9.20      3.37 o 
  -8   6   7        0.02        0.75      1.25 o 
  -7   6   7        2.26        3.34      1.22 o 
  -6   6   7        5.01        2.49      1.04 o 
  -5   6   7      124.31      156.81      9.01 o 
  -4   6   7       75.17       83.73      5.54 o 
  -3   6   7      153.74      167.26      7.99 o 
  -2   6   7      187.45      185.88      7.36 o 
  -1   6   7       79.73       83.20      6.38 o 
   0   6   7        0.81        0.20      0.70 o 
   1   6   7      117.57      128.76      7.01 o 
   2   6   7       49.46       44.26      8.85 o 
   3   6   7        6.15        5.11      1.30 o 
   4   6   7        1.67        2.35      1.22 o 
  -9   7   7        0.42        0.22      1.36 o 
  -8   7   7        0.31        2.70      1.08 o 
  -7   7   7        0.12        1.09      1.44 o 
  -6   7   7        0.02        2.15      1.14 o 
  -5   7   7       10.85       11.18      1.35 o 
  -4   7   7      126.22      142.86      7.02 o 
  -3   7   7        4.63        3.65      0.73 o 
  -2   7   7      299.43      376.63     11.73 o 
  -1   7   7       39.98       31.07      3.85 o 
   0   7   7        4.63        2.72      0.85 o 
   1   7   7        1.53        5.38      4.09 o 
   2   7   7        3.37        5.34      2.11 o 
   3   7   7        3.17        2.00      1.53 o 
  -8   8   7       23.71       32.33      4.11 o 
  -7   8   7        3.32        2.75      1.98 o 
  -6   8   7        6.30        5.12      1.12 o 
  -5   8   7       39.40       42.42      5.34 o 
  -4   8   7      271.32      324.13      8.14 o 
  -3   8   7        0.50        0.93      0.48 o 
  -2   8   7        0.58        0.65      0.85 o 
  -1   8   7       12.38        8.12      3.09 o 
   0   8   7       15.82       18.14      2.40 o 
   1   8   7        0.42        0.98      1.42 o 
   2   8   7        1.31        5.64      3.84 o 
   3   8   7        1.47        0.31      3.19 o 
  -7   9   7        2.56        2.14      1.23 o 
  -6   9   7        2.61        2.09      1.87 o 
  -5   9   7       29.25       26.05      3.67 o 
  -4   9   7      253.86      307.64     13.07 o 
  -3   9   7      250.70      280.60     11.07 o 
  -2   9   7        0.28        1.42      2.13 o 
  -1   9   7       28.75       36.29      6.82 o 
   0   9   7       76.51       64.75      8.97 o 
   1   9   7       66.16       85.21     10.59 o 
   2   9   7        0.30        1.12      1.72 o 
   3   9   7       15.36       25.01      6.06 o 
  -7  10   7        4.82        4.30      2.08 o 
  -6  10   7        0.53        3.82      2.79 o 
  -5  10   7       35.80       52.85      6.16 o 
  -4  10   7        0.09        1.96      2.64 o 
  -3  10   7       44.77       44.43      7.43 o 
  -2  10   7        6.96        6.32      2.62 o 
  -1  10   7       11.64        7.97      3.11 o 
   0  10   7        3.06        0.78      3.14 o 
   1  10   7        1.66        2.12      3.37 o 
   2  10   7        4.17        0.57      3.06 o 
  -7  11   7        6.90        6.64      6.40 o 
  -6  11   7        0.10        2.69      2.31 o 
  -5  11   7       23.17       23.49      4.09 o 
  -4  11   7       56.97       64.84      8.10 o 
  -3  11   7       21.02       23.33      3.97 o 
  -2  11   7      109.98      163.19     32.45 o 
  -1  11   7        6.82        4.76      3.61 o 
   0  11   7       31.45       42.32      6.90 o 
   1  11   7        0.99        0.42      3.37 o 
   2  11   7        0.62       -0.55      2.93 o 
  -6  12   7       27.89       39.97      5.56 o 
  -5  12   7        0.22        3.45      3.04 o 
  -4  12   7      112.09      151.61      9.66 o 
  -3  12   7      133.31      129.14     31.66 o 
  -2  12   7       52.41       56.04     12.15 o 
  -1  12   7       81.62       99.15     22.16 o 
   0  12   7        0.24       -1.02      3.11 o 
   1  12   7        2.65        3.53      3.58 o 
   2  12   7        0.39        1.36      3.24 o 
  -5  13   7        6.29        4.81      3.24 o 
  -4  13   7       12.10       11.31      3.27 o 
  -3  13   7       19.92       11.64      3.67 o 
  -2  13   7        1.62        0.41      2.51 o 
  -1  13   7        0.04       -2.04      3.16 o 
   0  13   7       10.54       13.56      5.31 o 
   1  13   7       13.99        5.91      3.82 o 
  -5  14   7       56.46       90.11     14.58 o 
  -4  14   7       25.89       20.02      5.29 o 
  -3  14   7        0.29        6.83      5.04 o 
  -2  14   7       42.58       65.10     23.45 o 
  -1  14   7        4.51        1.93      3.16 o 
   0  14   7        1.18       -0.34      3.14 o 
  -4  15   7        3.38        4.31      2.67 o 
  -3  15   7        3.97        6.82      2.52 o 
  -2  15   7       11.53       10.97      3.49 o 
  -1  15   7        4.28        3.06      3.61 o 
  -8   0   8        9.44       11.15      3.40 o 
  -7   0   8       18.68       28.23      6.73 o 
  -6   0   8        0.80        1.83      2.22 o 
  -5   0   8      196.24      169.34     29.17 o 
  -4   0   8      113.27      113.34     19.97 o 
  -3   0   8      183.96      200.89     17.03 o 
  -2   0   8       19.74       18.80      3.03 o 
  -1   0   8      169.84      170.27     28.67 o 
   0   0   8        2.98        4.13      2.43 o 
   1   0   8       78.95       81.88     18.13 o 
   2   0   8        4.57        3.50      1.75 o 
   3   0   8        4.58        1.31      3.37 o 
   4   0   8       12.23       11.21      3.55 o 
  -8   1   8        5.60        4.13      1.46 o 
  -7   1   8        1.19        1.41      0.77 o 
  -6   1   8       12.91        8.68      2.14 o 
  -5   1   8        0.08        1.64      1.49 o 
  -4   1   8       20.47       23.23      3.20 o 
  -3   1   8       24.62       12.21      4.05 o 
  -2   1   8      251.04      287.96     18.91 o 
  -1   1   8        0.02        0.58      0.60 o 
   0   1   8       72.75       74.42      5.02 o 
   1   1   8        3.81        2.61      1.07 o 
   2   1   8       96.46       78.68     17.51 o 
   3   1   8       13.63        6.99      2.52 o 
   4   1   8        0.48        0.84      0.80 o 
  -9   2   8        0.27       -0.03      1.27 o 
  -8   2   8        0.72        1.79      1.21 o 
  -7   2   8        1.87        2.13      1.13 o 
  -6   2   8       11.97       12.85      1.92 o 
  -5   2   8        2.26        0.35      0.94 o 
  -4   2   8       30.94       34.19      3.37 o 
  -3   2   8        2.48        1.39      0.90 o 
  -2   2   8       42.46       42.83      5.47 o 
  -1   2   8       36.11       37.60      3.39 o 
   0   2   8       44.41       37.32      5.37 o 
   1   2   8       76.04       85.24     13.25 o 
   2   2   8        7.62        3.82      1.89 o 
   3   2   8       14.77       13.04      3.58 o 
   4   2   8        0.18        1.63      1.00 o 
  -9   3   8        6.70        6.00      2.04 o 
  -8   3   8        0.74        1.23      1.24 o 
  -7   3   8        2.69        2.00      1.39 o 
  -6   3   8        6.76        3.86      1.40 o 
  -5   3   8        5.07        4.80      1.00 o 
  -4   3   8      119.27      141.01     13.02 o 
  -3   3   8        9.15       12.26      2.90 o 
  -2   3   8       70.00       57.86     10.33 o 
  -1   3   8      146.54      161.43     14.91 o 
   0   3   8       64.40       70.41     11.69 o 
   1   3   8        0.97       -1.26      1.47 o 
   2   3   8       43.77       48.24     10.33 o 
   3   3   8       47.77       31.90      9.25 o 
   4   3   8        0.23        3.24      1.96 o 
  -9   4   8       14.06       14.52      3.50 o 
  -8   4   8        5.59        5.25      2.42 o 
  -7   4   8        7.88        6.57      1.37 o 
  -6   4   8        0.29        1.75      1.44 o 
  -5   4   8        6.31        2.77      1.45 o 
  -4   4   8       54.35       62.57      5.41 o 
  -3   4   8        2.91        2.21      0.93 o 
  -2   4   8       14.21        8.47      1.74 o 
  -1   4   8      127.75       98.18     23.19 o 
   0   4   8        0.38        0.11      0.55 o 
   1   4   8        5.95        3.58      3.24 o 
   2   4   8        8.70       10.13      2.41 o 
   3   4   8        1.79        1.43      3.06 o 
  -9   5   8        5.54        3.23      1.23 o 
  -8   5   8        4.97        1.17      0.96 o 
  -7   5   8       14.28       15.84      3.66 o 
  -6   5   8        1.34        0.47      1.08 o 
  -5   5   8       12.56       14.15      1.78 o 
  -4   5   8       17.70       10.34      1.95 o 
  -3   5   8       14.19       14.28      2.33 o 
  -2   5   8      363.74      441.14      9.20 o 
  -1   5   8       21.10       23.11      4.05 o 
   0   5   8       28.46       29.98      3.64 o 
   1   5   8        8.69        7.53      2.16 o 
   2   5   8       34.72       37.99      8.76 o 
   3   5   8        5.86        2.08      1.68 o 
  -9   6   8        0.09        1.23      1.28 o 
  -8   6   8        8.28       10.93      2.14 o 
  -7   6   8        0.42        1.09      0.76 o 
  -6   6   8        1.48        1.02      1.04 o 
  -5   6   8       16.57        9.83      3.26 o 
  -4   6   8       30.08       27.73      3.65 o 
  -3   6   8        0.01        0.37      0.76 o 
  -2   6   8       11.21       10.40      2.30 o 
  -1   6   8        2.55        5.51      1.29 o 
   0   6   8       64.40       69.88      6.13 o 
   1   6   8       62.34       84.15      5.48 o 
   2   6   8       14.42       15.19      4.84 o 
   3   6   8       29.79       19.97      8.63 o 
  -8   7   8        0.48        0.78      1.12 o 
  -7   7   8        7.81        5.25      1.41 o 
  -6   7   8        3.88        4.17      1.54 o 
  -5   7   8        5.33        4.48      1.37 o 
  -4   7   8       30.90       22.46      3.22 o 
  -3   7   8       21.29       13.17      2.26 o 
  -2   7   8       71.64       81.18     27.83 o 
  -1   7   8       21.53       13.17      4.59 o 
   0   7   8        0.27       -0.24      2.82 o 
   1   7   8       20.58       25.25      6.40 o 
   2   7   8        3.36        3.21      3.29 o 
  -8   8   8       11.52       15.26      6.30 o 
  -7   8   8        9.16       13.03      4.83 o 
  -6   8   8        0.03        1.47      2.29 o 
  -5   8   8       24.13       30.88      4.99 o 
  -4   8   8       35.06       43.32      5.26 o 
  -3   8   8      197.26      256.89     32.05 o 
  -2   8   8        0.07       -1.93      2.82 o 
  -1   8   8       15.63       12.83      3.27 o 
   0   8   8        2.73        0.55      3.06 o 
   1   8   8       57.58       74.50      8.73 o 
   2   8   8        2.87        1.36      3.29 o 
  -7   9   8        3.14        3.82      4.08 o 
  -6   9   8        2.93        2.32      2.69 o 
  -5   9   8        0.44       -0.36      2.50 o 
  -4   9   8        5.76        6.37     10.48 o 
  -3   9   8       67.34       72.74     14.05 o 
  -2   9   8       18.84       31.21      6.61 o 
  -1   9   8       11.86       16.23      5.31 o 
   0   9   8       26.39       33.90      6.77 o 
   1   9   8       10.99        3.58      3.40 o 
   2   9   8       14.67        8.49      3.16 o 
  -7  10   8        1.81        0.99      1.41 o 
  -6  10   8        6.83        7.76      3.99 o 
  -5  10   8        7.36        8.44      4.64 o 
  -4  10   8        7.51        6.97      3.73 o 
  -3  10   8        3.19        0.48      2.87 o 
  -2  10   8       52.03       91.23     10.12 o 
  -1  10   8       36.93       49.60      6.85 o 
   0  10   8        0.20        3.63      3.34 o 
   1  10   8        9.80       12.26      5.62 o 
  -6  11   8        0.38       -0.44      3.45 o 
  -5  11   8        0.32        1.43      2.52 o 
  -4  11   8       14.43       15.36      4.63 o 
  -3  11   8      151.37      124.99     36.76 o 
  -2  11   8       29.03       42.92      6.61 o 
  -1  11   8       22.67       28.26      8.44 o 
   0  11   8        1.06        1.62      2.09 o 
  -5  12   8        6.61        9.02      6.56 o 
  -4  12   8       18.89       17.22      6.06 o 
  -3  12   8       69.21       60.11     14.34 o 
  -2  12   8       43.36       64.76     12.00 o 
  -1  12   8        4.43        5.36      4.47 o 
   0  12   8        2.20        1.02      3.08 o 
  -4  13   8       44.79       39.19     17.36 o 
  -3  13   8        4.97        1.91      2.01 o 
  -2  13   8        3.77        2.25      3.29 o 
  -1  13   8        0.40        2.51      3.01 o 
  -8   1   9        0.30        2.88      0.93 o 
  -7   1   9        1.66        1.37      1.25 o 
  -6   1   9        2.50        3.13      1.85 o 
  -5   1   9        2.93        4.33      1.80 o 
  -4   1   9       10.86        6.81      2.01 o 
  -3   1   9       56.82       48.73      7.62 o 
  -2   1   9        0.15        0.71      1.27 o 
  -1   1   9       11.94       10.17      4.12 o 
   0   1   9       80.65       96.77     21.36 o 
   1   1   9        0.74        1.87      1.67 o 
   2   1   9        5.23        5.24      2.13 o 
   3   1   9        0.00        1.93      1.49 o 
  -8   2   9        2.33        2.54      1.16 o 
  -7   2   9        0.25        0.80      0.93 o 
  -6   2   9       16.90       24.13      2.98 o 
  -5   2   9        1.54        1.84      0.87 o 
  -4   2   9        0.46        2.14      2.17 o 
  -3   2   9       18.33       15.25      2.84 o 
  -2   2   9        8.11        8.32      2.05 o 
  -1   2   9      172.93      241.22     31.94 o 
   0   2   9        8.59        8.60      3.79 o 
   1   2   9        5.15        2.16      1.64 o 
   2   2   9        8.91        8.98      2.29 o 
   3   2   9        0.29       -0.21      1.62 o 
  -8   3   9       11.86        9.39      2.64 o 
  -7   3   9       10.51       17.73      3.01 o 
  -6   3   9        1.62        3.34      1.41 o 
  -5   3   9        0.53        2.07      1.93 o 
  -4   3   9       61.05       53.55      6.71 o 
  -3   3   9       25.06       24.98      3.65 o 
  -2   3   9       15.34       10.24      2.47 o 
  -1   3   9       51.93       52.42      7.82 o 
   0   3   9       13.30        8.22      4.84 o 
   1   3   9        9.46        9.21      2.92 o 
   2   3   9        0.00        2.11      1.42 o 
  -8   4   9        0.48        1.83      0.90 o 
  -7   4   9        3.75        7.87      1.64 o 
  -6   4   9       11.03       11.09      3.71 o 
  -5   4   9        4.63        2.64      1.17 o 
  -4   4   9       10.27        6.14      1.84 o 
  -3   4   9        1.23        1.92      1.06 o 
  -2   4   9      120.59      157.91     18.06 o 
  -1   4   9       13.00       16.80      6.82 o 
   0   4   9        2.19        4.67      2.80 o 
   1   4   9       10.21        8.86      2.23 o 
   2   4   9       20.91       15.79      5.85 o 
  -8   5   9        0.53        0.84      1.08 o 
  -7   5   9       19.65       25.53      3.79 o 
  -6   5   9        8.31       12.82      4.22 o 
  -5   5   9        0.08        1.46      1.12 o 
  -4   5   9        0.88        2.02      1.20 o 
  -3   5   9       49.26       72.57     17.09 o 
  -2   5   9        0.38        3.50      3.74 o 
  -1   5   9        0.32        0.71      1.12 o 
   0   5   9        1.06        0.21      1.62 o 
   1   5   9       54.37       67.65     11.06 o 
   2   5   9       25.69       29.54      6.72 o 
  -8   6   9       14.70       10.74      8.23 o 
  -7   6   9        2.03        7.06      5.10 o 
  -6   6   9        1.42        1.87      2.24 o 
  -5   6   9        1.85        3.04      1.61 o 
  -4   6   9        3.75        5.21      1.71 o 
  -3   6   9        1.55        0.06      1.09 o 
  -2   6   9        1.28        3.68      2.56 o 
  -1   6   9       31.46       41.23      6.54 o 
   0   6   9        0.31        4.68      3.92 o 
   1   6   9       30.17       49.98      9.10 o 
  -8   7   9       21.25        7.32      4.73 o 
  -7   7   9       15.83       13.15      5.04 o 
  -6   7   9        0.09       -1.67      2.12 o 
  -5   7   9        1.12        1.63      2.45 o 
  -4   7   9        8.53        9.77      2.99 o 
  -3   7   9        6.94        5.33      2.25 o 
  -2   7   9        0.65        2.20      2.51 o 
  -1   7   9        8.45        5.10      2.93 o 
   0   7   9        9.61        4.31      3.16 o 
   1   7   9        0.05        2.53      3.16 o 
  -7   8   9        6.87        9.20      4.73 o 
  -6   8   9        0.19        1.75      2.36 o 
  -5   8   9        2.07        0.17      2.44 o 
  -4   8   9        0.03        3.93      1.95 o 
  -3   8   9        7.85        9.57      4.68 o 
  -2   8   9        6.50        7.13      3.95 o 
  -1   8   9       82.11       78.34     23.78 o 
   0   8   9        5.30        4.91      2.98 o 
  -7   9   9        7.53        2.69      5.07 o 
  -6   9   9       12.81       29.79      8.96 o 
  -5   9   9        0.14        0.83      1.75 o 
  -4   9   9        0.01        3.32      3.06 o 
  -3   9   9        0.05        0.34      2.38 o 
  -2   9   9        0.95        2.77      2.77 o 
  -1   9   9       24.12       15.47      4.23 o 
   0   9   9        3.89        1.46      2.93 o 
  -6  10   9        1.29        1.18      3.87 o 
  -5  10   9        0.00        7.21      5.15 o 
  -4  10   9        1.22        1.83      2.62 o 
  -3  10   9        1.24       -0.34      1.83 o 
  -2  10   9       14.39       14.85      5.41 o 
  -1  10   9       30.24       44.83      8.81 o 
  -5  11   9        2.91        0.89      3.63 o 
  -4  11   9        0.68        0.24      3.06 o 
  -4  12   9        9.82        5.38      3.55 o 
  -7   0  10        2.97        1.54      2.09 o 
  -6   0  10       14.68       18.03      4.26 o 
  -5   0  10       21.84       13.88      4.18 o 
  -4   0  10        0.91        1.15      1.10 o 
  -3   0  10       11.19        6.72      2.54 o 
  -2   0  10        8.08        9.62      3.32 o 
  -1   0  10        9.56        5.88      2.56 o 
   0   0  10       29.16       24.15      7.42 o 
   1   0  10        3.96        1.62      1.62 o 
   2   0  10        4.50        6.17      3.11 o 
  -7   1  10        0.00        0.78      0.98 o 
  -6   1  10       17.20       23.82     11.94 o 
  -5   1  10        2.72        2.02      1.40 o 
  -4   1  10        7.70        8.94      2.69 o 
  -3   1  10        0.46        1.46      1.69 o 
  -2   1  10        5.08        5.10      2.14 o 
  -1   1  10       24.29       28.85      3.70 o 
   0   1  10       51.89       74.33     14.21 o 
   1   1  10        2.48        3.19      1.46 o 
  -8   2  10        0.02        1.41      1.54 o 
  -7   2  10        1.80        4.48      1.92 o 
  -6   2  10        1.23        2.43      1.46 o 
  -5   2  10        0.51        2.65      2.29 o 
  -4   2  10        2.28        0.24      1.08 o 
  -3   2  10        1.52        3.21      1.71 o 
  -2   2  10        6.09        5.11      1.85 o 
  -1   2  10        2.71        4.20      1.98 o 
   0   2  10       16.51       15.48      2.69 o 
   1   2  10        0.63        7.40      3.08 o 
  -8   3  10        4.19        3.40      1.49 o 
  -7   3  10        4.07        3.00      1.30 o 
  -6   3  10        3.66        8.47      2.41 o 
  -5   3  10       12.27       16.05      3.13 o 
  -4   3  10        2.00        3.18      1.88 o 
  -3   3  10       13.93       11.19      2.42 o 
  -2   3  10       25.33       22.01      4.42 o 
  -1   3  10        3.99        5.09      2.70 o 
   0   3  10       18.20       23.42      5.20 o 
   1   3  10        0.46        0.44      2.04 o 
  -6   4  10        3.85        2.34      1.95 o 
  -5   4  10       11.50       11.89      3.54 o 
  -4   4  10        2.32        1.88      1.70 o 
  -3   4  10        6.26        6.82      4.16 o 
  -2   4  10        3.04        1.28      2.33 o 
  -1   4  10        0.16        2.01      2.38 o 
   0   4  10       13.89       12.65      4.60 o 
   1   4  10        0.06        3.24      2.33 o 
  -6   5  10        7.37        7.55      3.18 o 
  -5   5  10        0.63        0.36      2.14 o 
  -4   5  10        0.36        1.36      2.98 o 
  -3   5  10        0.00       -0.34      2.53 o 
  -2   5  10        2.34        1.57      1.86 o 
  -1   5  10       25.63       26.01      5.57 o 
   0   5  10       19.68       14.45      4.39 o 
  -7   6  10        5.10        7.79      4.31 o 
  -6   6  10        0.02       -0.50      3.16 o 
  -5   6  10        1.64        3.47      2.54 o 
  -4   6  10        0.01        2.22      2.98 o 
  -3   6  10        5.16        3.84      1.99 o 
  -2   6  10        0.25        7.58      4.02 o 
  -1   6  10       14.70       16.02      4.50 o 
  -7   7  10        9.40        9.64      5.78 o 
  -6   7  10        0.06        5.51      4.36 o 
  -5   7  10        0.18        2.30      5.96 o 
  -4   7  10        0.14        2.46      2.95 o 
  -3   7  10        0.03       -0.10      2.61 o 
  -2   7  10        3.49        1.72      2.59 o 
  -1   7  10        2.19        1.65      1.72 o 
  -6   8  10        2.43        2.35      2.80 o 
  -5   8  10        3.91        7.66      3.68 o 
  -3   8  10        7.71        9.02      3.50 o 
  -6   9  10        0.13        0.94      3.58 o 
  -5   9  10        0.05        1.59      2.56 o 
  -7   1  11        3.61        1.99      1.46 o 
  -6   1  11        0.16       -0.02      1.16 o 
  -5   1  11        2.46        3.95      1.72 o 
  -4   1  11        1.06        0.68      0.83 o 
  -3   1  11        0.05        0.20      0.93 o 
  -2   1  11        0.01        1.53      0.89 o 
   0   1  11        2.43        4.21      2.51 o 
  -6   2  11        0.01        0.52      2.06 o 
  -5   2  11        3.73        5.88      3.16 o 
  -4   2  11        4.99       10.35      3.84 o 
  -3   2  11        1.83        2.12      1.05 o 
  -2   2  11        5.13        2.06      1.78 o 
  -1   2  11        6.80        8.73      3.08 o 
  -5   3  11        4.15        4.55      2.74 o 
  -4   3  11        0.36        0.03      1.72 o 
  -3   3  11        0.01        1.36      1.91 o 
  -2   3  11        3.25        4.55      2.56 o 
  -1   3  11        2.76        0.89      1.75 o 
  -5   4  11        1.65        0.99      2.22 o 
  -4   4  11        0.01        5.49      2.69 o 
  -3   4  11        1.78        0.03      2.12 o 
  -2   4  11        3.20        4.76      2.85 o 
                                                 
